# Supplementary material for: Motor Oil Classification Based on Time-Resolved Fluorescence
Source: PLoS One. 2014 Jul 2;9(7):e100555. doi: 10.1371/journal.pone.0100555 (PMC4079594; doi:10.1371/journal.pone.0100555)
Supplement: Data S1 — The time-resolved fluorescence data of motor oils. (Including Mobil 0W-40, Mobil 5W-30, (c) Mobil 5W-40, Mobil 20W-40, Shell 5W-40, Shell 15W-40, Castrol 5W-40, Prestone 5W-40, and GreatWall 10W-50). The wavelength range is 360 nm to 560 nm, and the time range is 75 ns with an excitation wavelength of 355 nm. The gate width of the ICCD is set to 5 ns. (ZIP) [file pone.0100555.s001.zip]

Archive with 10 entries (9 files):
- DATA/
- DATA/Castrol 5W-40.xls
- DATA/GreatWall 10W-50.xls
- DATA/Mobil 0W-40.xls
- DATA/Mobil 20W-40.xls
- DATA/Mobil5W-40.xls
- DATA/Mobile 5W-30.xls
- DATA/Prestone 5W-40.xls
- DATA/Shell 15W-40.xls
- DATA/Shell 5W-40.xls
