# Supplementary material for: Motor Oil Classification Based on Time-Resolved Fluorescence
Source: PLoS One. 2014 Jul 2;9(7):e100555. doi: 10.1371/journal.pone.0100555 (PMC4079594; doi:10.1371/journal.pone.0100555)
Supplement: Data S1 — The time-resolved fluorescence data of motor oils. (Including Mobil 0W-40, Mobil 5W-30, (c) Mobil 5W-40, Mobil 20W-40, Shell 5W-40, Shell 15W-40, Castrol 5W-40, Prestone 5W-40, and GreatWall 10W-50). The wavelength range is 360 nm to 560 nm, and the time range is 75 ns with an excitation wavelength of 355 nm. The gate width of the ICCD is set to 5 ns. (ZIP) [file pone.0100555.s001.zip › DATA/Castrol 5W-40.xls]

## Sheet: Sheet1
0	358.077	0.0721044
0	358.764	0.105719
0	359.451	0.162591
0	360.138	0.212531
0	360.825	0.252042
0	361.513	0.292261
0	362.2	0.333172
0	362.888	0.372598
0	363.576	0.405642
0	364.264	0.43525
0	364.952	0.46203
0	365.64	0.489179
0	366.328	0.514424
0	367.017	0.539047
0	367.705	0.562107
0	368.394	0.58293
0	369.083	0.602331
0	369.772	0.621593
0	370.461	0.639078
0	371.15	0.6551
0	371.84	0.669027
0	372.529	0.682551
0	373.219	0.694597
0	373.908	0.707398
0	374.598	0.719751
0	375.288	0.730461
0	375.978	0.741717
0	376.668	0.752694
0	377.358	0.762967
0	378.049	0.774854
0	378.739	0.786069
0	379.43	0.799181
0	380.121	0.810852
0	380.811	0.821666
0	381.502	0.834042
0	382.193	0.845166
0	382.884	0.856255
0	383.575	0.866927
0	384.267	0.877555
0	384.958	0.888589
0	385.649	0.89785
0	386.341	0.904764
0	387.032	0.912581
0	387.724	0.917649
0	388.416	0.923321
0	389.108	0.928148
0	389.8	0.934448
0	390.492	0.938206
0	391.184	0.941774
0	391.876	0.946839
0	392.568	0.953294
0	393.261	0.957887
0	393.953	0.963681
0	394.645	0.96884
0	395.338	0.973572
0	396.03	0.976859
0	396.723	0.979862
0	397.416	0.984488
0	398.109	0.98638
0	398.801	0.989142
0	399.494	0.992395
0	400.187	0.994189
0	400.88	0.9957
0	401.573	0.997429
0	402.266	0.998359
0	402.96	1
0	403.653	0.998093
0	404.346	0.996835
0	405.039	0.994848
0	405.733	0.993302
0	406.426	0.991583
0	407.12	0.989441
0	407.813	0.987857
0	408.507	0.987199
0	409.2	0.986176
0	409.894	0.985919
0	410.587	0.984781
0	411.281	0.983453
0	411.975	0.981443
0	412.668	0.978969
0	413.362	0.975949
0	414.056	0.971136
0	414.75	0.967184
0	415.444	0.961983
0	416.137	0.957493
0	416.831	0.953136
0	417.525	0.948109
0	418.219	0.942292
0	418.913	0.937268
0	419.607	0.932438
0	420.301	0.92742
0	420.995	0.921471
0	421.689	0.9158
0	422.383	0.909382
0	423.077	0.902892
0	423.771	0.896593
0	424.465	0.890457
0	425.159	0.882858
0	425.853	0.875375
0	426.547	0.869675
0	427.241	0.862713
0	427.935	0.85574
0	428.628	0.849364
0	429.322	0.843023
0	430.016	0.83545
0	430.71	0.829644
0	431.404	0.825305
0	432.098	0.821244
0	432.792	0.815909
0	433.486	0.811665
0	434.18	0.807033
0	434.874	0.802031
0	435.568	0.796975
0	436.261	0.793647
0	436.955	0.787447
0	437.649	0.782252
0	438.343	0.774653
0	439.036	0.768296
0	439.73	0.763001
0	440.424	0.758153
0	441.117	0.752264
0	441.811	0.747258
0	442.504	0.741567
0	443.198	0.737087
0	443.891	0.731067
0	444.585	0.726447
0	445.278	0.718896
0	445.971	0.710745
0	446.665	0.703691
0	447.358	0.697838
0	448.051	0.690858
0	448.744	0.683456
0	449.437	0.676923
0	450.13	0.671687
0	450.823	0.666193
0	451.516	0.662231
0	452.209	0.658729
0	452.902	0.653792
0	453.595	0.648598
0	454.287	0.643713
0	454.98	0.637803
0	455.673	0.631325
0	456.365	0.624268
0	457.057	0.618671
0	457.75	0.613606
0	458.442	0.606451
0	459.134	0.600602
0	459.826	0.593932
0	460.518	0.58476
0	461.21	0.580616
0	461.902	0.577217
0	462.594	0.573086
0	463.286	0.567501
0	463.977	0.562762
0	464.669	0.559931
0	465.36	0.555236
0	466.052	0.551484
0	466.743	0.550707
0	467.434	0.545922
0	468.125	0.542119
0	468.816	0.537829
0	469.507	0.534775
0	470.198	0.531212
0	470.889	0.526664
0	471.58	0.523516
0	472.27	0.520028
0	472.96	0.517078
0	473.651	0.514181
0	474.341	0.50867
0	475.031	0.504207
0	475.721	0.4997
0	476.411	0.494243
0	477.101	0.489021
0	477.79	0.484634
0	478.48	0.480269
0	479.169	0.475198
0	479.858	0.469935
0	480.548	0.466727
0	481.237	0.463297
0	481.926	0.45953
0	482.614	0.456353
0	483.303	0.453263
0	483.992	0.448386
0	484.68	0.444759
0	485.368	0.440091
0	486.056	0.435199
0	486.744	0.430527
0	487.432	0.426651
0	488.12	0.422206
0	488.808	0.417907
0	489.495	0.413285
0	490.182	0.409015
0	490.87	0.404512
0	491.557	0.401306
0	492.243	0.399597
0	492.93	0.397018
0	493.617	0.393782
0	494.303	0.391585
0	494.989	0.389174
0	495.676	0.386612
0	496.362	0.385215
0	497.047	0.383044
0	497.733	0.380796
0	498.418	0.378079
0	499.104	0.375017
0	499.789	0.372737
0	500.474	0.369855
0	501.159	0.367027
0	501.843	0.364824
0	502.528	0.361969
0	503.212	0.35893
0	503.896	0.355986
0	504.58	0.352496
0	505.264	0.349989
0	505.948	0.347438
0	506.631	0.344705
0	507.314	0.341871
0	507.997	0.338792
0	508.68	0.336378
0	509.363	0.333259
0	510.046	0.330582
0	510.728	0.327994
0	511.41	0.32433
0	512.092	0.320748
0	512.774	0.31723
0	513.455	0.313554
0	514.137	0.310684
0	514.818	0.306292
0	515.499	0.303213
0	516.18	0.299158
0	516.86	0.295645
0	517.54	0.292532
0	518.221	0.288647
0	518.901	0.285737
0	519.58	0.283616
0	520.26	0.279868
0	520.939	0.276999
0	521.618	0.273368
0	522.297	0.270988
0	522.976	0.268409
0	523.654	0.265437
0	524.332	0.263089
0	525.01	0.260033
0	525.688	0.256553
0	526.366	0.25408
0	527.043	0.251614
0	527.72	0.249874
0	528.397	0.247206
0	529.074	0.244551
0	529.75	0.242324
0	530.426	0.239832
0	531.102	0.237434
0	531.778	0.235055
0	532.454	0.232589
0	533.129	0.230123
0	533.804	0.227841
0	534.479	0.225375
0	535.153	0.222796
0	535.827	0.220069
0	536.501	0.217608
0	537.175	0.215023
0	537.849	0.212207
0	538.522	0.209973
0	539.195	0.207979
0	539.868	0.205189
0	540.54	0.202881
0	541.213	0.200292
0	541.885	0.198257
0	542.556	0.195405
0	543.228	0.192926
0	543.899	0.190583
0	544.57	0.188236
0	545.241	0.185243
0	545.911	0.183018
0	546.581	0.180334
0	547.251	0.178218
0	547.921	0.175742
0	548.59	0.174502
0	549.259	0.173545
0	549.928	0.171961
0	550.596	0.169567
0	551.264	0.167884
0	551.932	0.166171
0	552.6	0.165132
0	553.267	0.163186
0	553.934	0.161357
0	554.601	0.159002
0	555.268	0.156462
0	555.934	0.15407
0	556.6	0.152563
0	557.265	0.150345
0	557.931	0.148053
0	558.596	0.145706
0	559.26	0.14393
0	559.925	0.142288
0	560.589	0.140349
0	561.253	0.138458
0	561.916	0.13746
0	562.58	0.136219
0	563.242	0.134408
0	563.905	0.13256
0	564.567	0.130743
0	565.229	0.129424
0	565.891	0.127719
0	566.552	0.126495
0	567.213	0.124672
0	567.874	0.123038
0	568.534	0.121165
0	569.194	0.120589
0	569.854	0.119318
0	570.514	0.119295
5	358.077	0.0743158
5	358.764	0.116687
5	359.451	0.184276
5	360.138	0.243317
5	360.825	0.289604
5	361.513	0.336614
5	362.2	0.383898
5	362.888	0.42757
5	363.576	0.464838
5	364.264	0.496918
5	364.952	0.526346
5	365.64	0.554392
5	366.328	0.581449
5	367.017	0.607144
5	367.705	0.631126
5	368.394	0.652615
5	369.083	0.672425
5	369.772	0.691605
5	370.461	0.707988
5	371.15	0.723044
5	371.84	0.736795
5	372.529	0.748838
5	373.219	0.759985
5	373.908	0.770121
5	374.598	0.780454
5	375.288	0.789249
5	375.978	0.797634
5	376.668	0.806398
5	377.358	0.813759
5	378.049	0.822811
5	378.739	0.832609
5	379.43	0.842622
5	380.121	0.852941
5	380.811	0.862394
5	381.502	0.872715
5	382.193	0.882941
5	382.884	0.893319
5	383.575	0.90412
5	384.267	0.913178
5	384.958	0.921347
5	385.649	0.929111
5	386.341	0.935774
5	387.032	0.941875
5	387.724	0.946823
5	388.416	0.951021
5	389.108	0.954966
5	389.8	0.958529
5	390.492	0.962028
5	391.184	0.96584
5	391.876	0.969844
5	392.568	0.974297
5	393.261	0.978168
5	393.953	0.981758
5	394.645	0.984878
5	395.338	0.987238
5	396.03	0.989691
5	396.723	0.992171
5	397.416	0.99426
5	398.109	0.995388
5	398.801	0.995755
5	399.494	0.996557
5	400.187	0.997615
5	400.88	0.998845
5	401.573	1
5	402.266	0.999777
5	402.96	0.998765
5	403.653	0.996664
5	404.346	0.995033
5	405.039	0.992735
5	405.733	0.990718
5	406.426	0.988503
5	407.12	0.986373
5	407.813	0.983811
5	408.507	0.981844
5	409.2	0.980452
5	409.894	0.979042
5	410.587	0.976088
5	411.281	0.974895
5	411.975	0.972901
5	412.668	0.970564
5	413.362	0.96733
5	414.056	0.963742
5	414.75	0.960508
5	415.444	0.955891
5	416.137	0.951563
5	416.831	0.947034
5	417.525	0.941121
5	418.219	0.935143
5	418.913	0.928983
5	419.607	0.923063
5	420.301	0.917281
5	420.995	0.910792
5	421.689	0.904374
5	422.383	0.898347
5	423.077	0.893002
5	423.771	0.887744
5	424.465	0.881636
5	425.159	0.875973
5	425.853	0.869156
5	426.547	0.863157
5	427.241	0.856455
5	427.935	0.849565
5	428.628	0.842084
5	429.322	0.834714
5	430.016	0.827569
5	430.71	0.821744
5	431.404	0.815546
5	432.098	0.810851
5	432.792	0.806029
5	433.486	0.801677
5	434.18	0.79798
5	434.874	0.793356
5	435.568	0.788834
5	436.261	0.784014
5	436.955	0.778461
5	437.649	0.773414
5	438.343	0.767099
5	439.036	0.761404
5	439.73	0.756101
5	440.424	0.750434
5	441.117	0.745986
5	441.811	0.741145
5	442.504	0.736569
5	443.198	0.731873
5	443.891	0.727167
5	444.585	0.722354
5	445.278	0.716663
5	445.971	0.710642
5	446.665	0.70417
5	447.358	0.697957
5	448.051	0.691566
5	448.744	0.685801
5	449.437	0.680344
5	450.13	0.675376
5	450.823	0.670869
5	451.516	0.666222
5	452.209	0.661807
5	452.902	0.658352
5	453.595	0.653905
5	454.287	0.649469
5	454.98	0.644355
5	455.673	0.638453
5	456.365	0.632021
5	457.057	0.625538
5	457.75	0.619491
5	458.442	0.613605
5	459.134	0.607312
5	459.826	0.601396
5	460.518	0.596564
5	461.21	0.591425
5	461.902	0.587324
5	462.594	0.583227
5	463.286	0.579636
5	463.977	0.57586
5	464.669	0.571912
5	465.36	0.56886
5	466.052	0.565237
5	466.743	0.561157
5	467.434	0.557016
5	468.125	0.5536
5	468.816	0.550494
5	469.507	0.547653
5	470.198	0.544093
5	470.889	0.540771
5	471.58	0.536568
5	472.27	0.53286
5	472.96	0.5295
5	473.651	0.526692
5	474.341	0.52287
5	475.031	0.51857
5	475.721	0.513933
5	476.411	0.508881
5	477.101	0.504467
5	477.79	0.500335
5	478.48	0.496102
5	479.169	0.491636
5	479.858	0.48683
5	480.548	0.482141
5	481.237	0.477515
5	481.926	0.473325
5	482.614	0.470034
5	483.303	0.465797
5	483.992	0.461784
5	484.68	0.458093
5	485.368	0.454247
5	486.056	0.450064
5	486.744	0.446013
5	487.432	0.442088
5	488.12	0.438084
5	488.808	0.434171
5	489.495	0.430429
5	490.182	0.426507
5	490.87	0.423177
5	491.557	0.420289
5	492.243	0.417892
5	492.93	0.415588
5	493.617	0.413522
5	494.303	0.411371
5	494.989	0.409503
5	495.676	0.407523
5	496.362	0.405976
5	497.047	0.403948
5	497.733	0.401447
5	498.418	0.398911
5	499.104	0.396374
5	499.789	0.393484
5	500.474	0.390574
5	501.159	0.387564
5	501.843	0.384481
5	502.528	0.380622
5	503.212	0.377064
5	503.896	0.373782
5	504.58	0.370937
5	505.264	0.367795
5	505.948	0.364963
5	506.631	0.361697
5	507.314	0.358474
5	507.997	0.355858
5	508.68	0.353184
5	509.363	0.350073
5	510.046	0.346875
5	510.728	0.343097
5	511.41	0.339473
5	512.092	0.336053
5	512.774	0.33282
5	513.455	0.329464
5	514.137	0.325724
5	514.818	0.321906
5	515.499	0.318289
5	516.18	0.314648
5	516.86	0.311196
5	517.54	0.307519
5	518.221	0.30341
5	518.901	0.299885
5	519.58	0.296342
5	520.26	0.292773
5	520.939	0.289713
5	521.618	0.286926
5	522.297	0.283759
5	522.976	0.280812
5	523.654	0.277944
5	524.332	0.275323
5	525.01	0.272311
5	525.688	0.269539
5	526.366	0.267081
5	527.043	0.264603
5	527.72	0.261841
5	528.397	0.259432
5	529.074	0.25692
5	529.75	0.254746
5	530.426	0.252526
5	531.102	0.250323
5	531.778	0.248039
5	532.454	0.245562
5	533.129	0.243084
5	533.804	0.240479
5	534.479	0.238001
5	535.153	0.235609
5	535.827	0.233045
5	536.501	0.230338
5	537.175	0.227759
5	537.849	0.225043
5	538.522	0.222355
5	539.195	0.219459
5	539.868	0.216733
5	540.54	0.213575
5	541.213	0.21045
5	541.885	0.207355
5	542.556	0.20434
5	543.228	0.201473
5	543.899	0.198812
5	544.57	0.196237
5	545.241	0.193734
5	545.911	0.191385
5	546.581	0.189153
5	547.251	0.186859
5	547.921	0.184531
5	548.59	0.182597
5	549.259	0.180939
5	549.928	0.178699
5	550.596	0.176629
5	551.264	0.174776
5	551.932	0.172798
5	552.6	0.171169
5	553.267	0.169245
5	553.934	0.167539
5	554.601	0.165613
5	555.268	0.163325
5	555.934	0.161571
5	556.6	0.159721
5	557.265	0.157858
5	557.931	0.155984
5	558.596	0.153892
5	559.26	0.151869
5	559.925	0.150001
5	560.589	0.148028
5	561.253	0.145959
5	561.916	0.144084
5	562.58	0.142098
5	563.242	0.139942
5	563.905	0.137946
5	564.567	0.136246
5	565.229	0.134712
5	565.891	0.133109
5	566.552	0.131539
5	567.213	0.129965
5	567.874	0.128431
5	568.534	0.127002
5	569.194	0.125369
5	569.854	0.123782
5	570.514	0.12311
10	358.077	0.0825583
10	358.764	0.129647
10	359.451	0.202019
10	360.138	0.260845
10	360.825	0.306943
10	361.513	0.353552
10	362.2	0.398795
10	362.888	0.43868
10	363.576	0.471885
10	364.264	0.498312
10	364.952	0.523534
10	365.64	0.54838
10	366.328	0.569601
10	367.017	0.590778
10	367.705	0.611693
10	368.394	0.631023
10	369.083	0.650276
10	369.772	0.6675
10	370.461	0.683754
10	371.15	0.69725
10	371.84	0.70869
10	372.529	0.720648
10	373.219	0.732047
10	373.908	0.741346
10	374.598	0.749725
10	375.288	0.757756
10	375.978	0.765879
10	376.668	0.77327
10	377.358	0.780833
10	378.049	0.788127
10	378.739	0.797049
10	379.43	0.805348
10	380.121	0.813451
10	380.811	0.822549
10	381.502	0.83046
10	382.193	0.838936
10	382.884	0.84761
10	383.575	0.855685
10	384.267	0.864128
10	384.958	0.870516
10	385.649	0.876926
10	386.341	0.882913
10	387.032	0.887325
10	387.724	0.891687
10	388.416	0.895929
10	389.108	0.900148
10	389.8	0.903757
10	390.492	0.90682
10	391.184	0.910835
10	391.876	0.9154
10	392.568	0.918966
10	393.261	0.924392
10	393.953	0.929551
10	394.645	0.933878
10	395.338	0.938218
10	396.03	0.943516
10	396.723	0.949684
10	397.416	0.955293
10	398.109	0.959917
10	398.801	0.965693
10	399.494	0.970409
10	400.187	0.974096
10	400.88	0.978907
10	401.573	0.982764
10	402.266	0.986221
10	402.96	0.987554
10	403.653	0.98919
10	404.346	0.989444
10	405.039	0.989138
10	405.733	0.989776
10	406.426	0.990642
10	407.12	0.990758
10	407.813	0.991727
10	408.507	0.991697
10	409.2	0.992913
10	409.894	0.994317
10	410.587	0.996224
10	411.281	0.998177
10	411.975	0.999201
10	412.668	1
10	413.362	0.999398
10	414.056	0.998108
10	414.75	0.998438
10	415.444	0.99745
10	416.137	0.995424
10	416.831	0.992765
10	417.525	0.990297
10	418.219	0.987974
10	418.913	0.985122
10	419.607	0.98248
10	420.301	0.980456
10	420.995	0.976903
10	421.689	0.97448
10	422.383	0.971635
10	423.077	0.969011
10	423.771	0.967067
10	424.465	0.963682
10	425.159	0.960329
10	425.853	0.957941
10	426.547	0.954679
10	427.241	0.951575
10	427.935	0.947246
10	428.628	0.942747
10	429.322	0.939395
10	430.016	0.9357
10	430.71	0.932744
10	431.404	0.930967
10	432.098	0.928454
10	432.792	0.926779
10	433.486	0.92475
10	434.18	0.924135
10	434.874	0.923339
10	435.568	0.922234
10	436.261	0.920528
10	436.955	0.91838
10	437.649	0.916504
10	438.343	0.913065
10	439.036	0.909986
10	439.73	0.908098
10	440.424	0.905799
10	441.117	0.903365
10	441.811	0.900546
10	442.504	0.898849
10	443.198	0.897602
10	443.891	0.894503
10	444.585	0.892226
10	445.278	0.890006
10	445.971	0.8859
10	446.665	0.883062
10	447.358	0.878836
10	448.051	0.874747
10	448.744	0.870965
10	449.437	0.866832
10	450.13	0.863842
10	450.823	0.86092
10	451.516	0.857502
10	452.209	0.854456
10	452.902	0.850889
10	453.595	0.847905
10	454.287	0.844293
10	454.98	0.838591
10	455.673	0.833213
10	456.365	0.828049
10	457.057	0.823107
10	457.75	0.817352
10	458.442	0.812685
10	459.134	0.807048
10	459.826	0.80191
10	460.518	0.796927
10	461.21	0.793781
10	461.902	0.790943
10	462.594	0.787673
10	463.286	0.785493
10	463.977	0.783396
10	464.669	0.780701
10	465.36	0.777669
10	466.052	0.776258
10	466.743	0.775402
10	467.434	0.773057
10	468.125	0.77062
10	468.816	0.770137
10	469.507	0.767387
10	470.198	0.764354
10	470.889	0.762868
10	471.58	0.760816
10	472.27	0.7572
10	472.96	0.75389
10	473.651	0.751127
10	474.341	0.748114
10	475.031	0.743087
10	475.721	0.739316
10	476.411	0.734732
10	477.101	0.729776
10	477.79	0.725349
10	478.48	0.720972
10	479.169	0.716295
10	479.858	0.712069
10	480.548	0.706496
10	481.237	0.701936
10	481.926	0.697357
10	482.614	0.693604
10	483.303	0.688692
10	483.992	0.683446
10	484.68	0.679149
10	485.368	0.674069
10	486.056	0.668553
10	486.744	0.663913
10	487.432	0.658731
10	488.12	0.654068
10	488.808	0.648533
10	489.495	0.643971
10	490.182	0.639864
10	490.87	0.635743
10	491.557	0.633165
10	492.243	0.630188
10	492.93	0.627709
10	493.617	0.625092
10	494.303	0.622334
10	494.989	0.621112
10	495.676	0.619047
10	496.362	0.617649
10	497.047	0.616101
10	497.733	0.613038
10	498.418	0.610397
10	499.104	0.607497
10	499.789	0.603985
10	500.474	0.600515
10	501.159	0.596669
10	501.843	0.592827
10	502.528	0.588227
10	503.212	0.582872
10	503.896	0.578117
10	504.58	0.574928
10	505.264	0.570297
10	505.948	0.566231
10	506.631	0.561966
10	507.314	0.557363
10	507.997	0.553026
10	508.68	0.546904
10	509.363	0.542283
10	510.046	0.537537
10	510.728	0.530973
10	511.41	0.52606
10	512.092	0.521845
10	512.774	0.516597
10	513.455	0.511362
10	514.137	0.506312
10	514.818	0.502405
10	515.499	0.497058
10	516.18	0.492184
10	516.86	0.487075
10	517.54	0.481705
10	518.221	0.474896
10	518.901	0.469881
10	519.58	0.465338
10	520.26	0.459997
10	520.939	0.455776
10	521.618	0.451268
10	522.297	0.446653
10	522.976	0.442652
10	523.654	0.438311
10	524.332	0.434573
10	525.01	0.430542
10	525.688	0.426423
10	526.366	0.422849
10	527.043	0.418774
10	527.72	0.4152
10	528.397	0.411428
10	529.074	0.407426
10	529.75	0.403825
10	530.426	0.400307
10	531.102	0.396322
10	531.778	0.392414
10	532.454	0.38834
10	533.129	0.384265
10	533.804	0.380349
10	534.479	0.376275
10	535.153	0.372186
10	535.827	0.367497
10	536.501	0.363408
10	537.175	0.359646
10	537.849	0.355397
10	538.522	0.351464
10	539.195	0.346994
10	539.868	0.342545
10	540.54	0.33796
10	541.213	0.333181
10	541.885	0.329422
10	542.556	0.324858
10	543.228	0.319337
10	543.899	0.314943
10	544.57	0.310621
10	545.241	0.306238
10	545.911	0.301799
10	546.581	0.29807
10	547.251	0.294685
10	547.921	0.290554
10	548.59	0.287029
10	549.259	0.283556
10	549.928	0.280474
10	550.596	0.276912
10	551.264	0.274415
10	551.932	0.272248
10	552.6	0.269347
10	553.267	0.26588
10	553.934	0.263049
10	554.601	0.259775
10	555.268	0.257918
10	555.934	0.254445
10	556.6	0.251773
10	557.265	0.247982
10	557.931	0.243892
10	558.596	0.24022
10	559.26	0.237081
10	559.925	0.234023
10	560.589	0.230676
10	561.253	0.226799
10	561.916	0.223931
10	562.58	0.220679
10	563.242	0.217578
10	563.905	0.214869
10	564.567	0.212287
10	565.229	0.209464
10	565.891	0.206257
10	566.552	0.203875
10	567.213	0.201249
10	567.874	0.19879
10	568.534	0.196135
10	569.194	0.19314
10	569.854	0.191725
10	570.514	0.191384
15	358.077	0.0785303
15	358.764	0.127017
15	359.451	0.198284
15	360.138	0.2539
15	360.825	0.287241
15	361.513	0.32639
15	362.2	0.362106
15	362.888	0.3908
15	363.576	0.411393
15	364.264	0.424757
15	364.952	0.434144
15	365.64	0.442433
15	366.328	0.450847
15	367.017	0.461511
15	367.705	0.470619
15	368.394	0.480536
15	369.083	0.492251
15	369.772	0.504894
15	370.461	0.516963
15	371.15	0.528816
15	371.84	0.540432
15	372.529	0.553859
15	373.219	0.564451
15	373.908	0.574213
15	374.598	0.582179
15	375.288	0.59003
15	375.978	0.595764
15	376.668	0.601358
15	377.358	0.608631
15	378.049	0.613482
15	378.739	0.619754
15	379.43	0.626169
15	380.121	0.631922
15	380.811	0.638244
15	381.502	0.642417
15	382.193	0.647019
15	382.884	0.649268
15	383.575	0.650493
15	384.267	0.65361
15	384.958	0.653074
15	385.649	0.653573
15	386.341	0.654746
15	387.032	0.653924
15	387.724	0.653817
15	388.416	0.654791
15	389.108	0.657096
15	389.8	0.659539
15	390.492	0.661463
15	391.184	0.66541
15	391.876	0.669777
15	392.568	0.674541
15	393.261	0.683018
15	393.953	0.691212
15	394.645	0.699255
15	395.338	0.708671
15	396.03	0.719302
15	396.723	0.729354
15	397.416	0.741158
15	398.109	0.751058
15	398.801	0.761486
15	399.494	0.771118
15	400.187	0.780561
15	400.88	0.789802
15	401.573	0.797913
15	402.266	0.806037
15	402.96	0.814845
15	403.653	0.820728
15	404.346	0.826802
15	405.039	0.831372
15	405.733	0.83483
15	406.426	0.839057
15	407.12	0.843337
15	407.813	0.846485
15	408.507	0.850095
15	409.2	0.853787
15	409.894	0.857275
15	410.587	0.860569
15	411.281	0.866086
15	411.975	0.869811
15	412.668	0.874457
15	413.362	0.876034
15	414.056	0.880616
15	414.75	0.882544
15	415.444	0.885535
15	416.137	0.887815
15	416.831	0.892041
15	417.525	0.892769
15	418.219	0.897039
15	418.913	0.901263
15	419.607	0.905204
15	420.301	0.909343
15	420.995	0.91371
15	421.689	0.918073
15	422.383	0.923135
15	423.077	0.927103
15	423.771	0.932657
15	424.465	0.934657
15	425.159	0.935518
15	425.853	0.939604
15	426.547	0.941743
15	427.241	0.944053
15	427.935	0.944335
15	428.628	0.945363
15	429.322	0.946296
15	430.016	0.948977
15	430.71	0.952986
15	431.404	0.955344
15	432.098	0.958377
15	432.792	0.961608
15	433.486	0.964039
15	434.18	0.969136
15	434.874	0.973472
15	435.568	0.978244
15	436.261	0.98066
15	436.955	0.982551
15	437.649	0.986099
15	438.343	0.987826
15	439.036	0.989003
15	439.73	0.991914
15	440.424	0.992671
15	441.117	0.993986
15	441.811	0.994344
15	442.504	0.996125
15	443.198	0.997232
15	443.891	0.996854
15	444.585	0.998254
15	445.278	1
15	445.971	0.998928
15	446.665	0.999663
15	447.358	0.998515
15	448.051	0.997596
15	448.744	0.995689
15	449.437	0.994578
15	450.13	0.996566
15	450.823	0.995896
15	451.516	0.995583
15	452.209	0.996938
15	452.902	0.997675
15	453.595	0.998637
15	454.287	0.999022
15	454.98	0.999168
15	455.673	0.997687
15	456.365	0.993527
15	457.057	0.991508
15	457.75	0.989477
15	458.442	0.987888
15	459.134	0.985151
15	459.826	0.982814
15	460.518	0.981231
15	461.21	0.979603
15	461.902	0.980615
15	462.594	0.981363
15	463.286	0.982398
15	463.977	0.982334
15	464.669	0.983997
15	465.36	0.983575
15	466.052	0.984138
15	466.743	0.985112
15	467.434	0.984276
15	468.125	0.982764
15	468.816	0.983316
15	469.507	0.983875
15	470.198	0.983147
15	470.889	0.981272
15	471.58	0.980387
15	472.27	0.97903
15	472.96	0.977992
15	473.651	0.97844
15	474.341	0.97788
15	475.031	0.975257
15	475.721	0.971852
15	476.411	0.96927
15	477.101	0.966252
15	477.79	0.962425
15	478.48	0.957557
15	479.169	0.952255
15	479.858	0.94624
15	480.548	0.940932
15	481.237	0.935621
15	481.926	0.93148
15	482.614	0.927864
15	483.303	0.922821
15	483.992	0.919523
15	484.68	0.916778
15	485.368	0.912558
15	486.056	0.908065
15	486.744	0.903704
15	487.432	0.900742
15	488.12	0.895281
15	488.808	0.88959
15	489.495	0.88514
15	490.182	0.880118
15	490.87	0.875985
15	491.557	0.873179
15	492.243	0.872596
15	492.93	0.871663
15	493.617	0.869123
15	494.303	0.868519
15	494.989	0.868317
15	495.676	0.866379
15	496.362	0.866218
15	497.047	0.865117
15	497.733	0.863311
15	498.418	0.860052
15	499.104	0.856855
15	499.789	0.854164
15	500.474	0.849058
15	501.159	0.843945
15	501.843	0.840522
15	502.528	0.834717
15	503.212	0.829497
15	503.896	0.824352
15	504.58	0.820249
15	505.264	0.814678
15	505.948	0.80943
15	506.631	0.804155
15	507.314	0.798843
15	507.997	0.793027
15	508.68	0.789629
15	509.363	0.783143
15	510.046	0.776931
15	510.728	0.768916
15	511.41	0.762119
15	512.092	0.755685
15	512.774	0.749366
15	513.455	0.743269
15	514.137	0.736433
15	514.818	0.727235
15	515.499	0.720378
15	516.18	0.712587
15	516.86	0.705902
15	517.54	0.69989
15	518.221	0.691939
15	518.901	0.685435
15	519.58	0.677942
15	520.26	0.670891
15	520.939	0.664736
15	521.618	0.659616
15	522.297	0.654302
15	522.976	0.648333
15	523.654	0.640963
15	524.332	0.635422
15	525.01	0.629399
15	525.688	0.624469
15	526.366	0.618963
15	527.043	0.613169
15	527.72	0.606386
15	528.397	0.600496
15	529.074	0.594943
15	529.75	0.590275
15	530.426	0.584972
15	531.102	0.579251
15	531.778	0.572923
15	532.454	0.567129
15	533.129	0.561335
15	533.804	0.556383
15	534.479	0.550589
15	535.153	0.544865
15	535.827	0.539761
15	536.501	0.534725
15	537.175	0.529756
15	537.849	0.523789
15	538.522	0.518781
15	539.195	0.512823
15	539.868	0.506604
15	540.54	0.500736
15	541.213	0.494946
15	541.885	0.488754
15	542.556	0.481425
15	543.228	0.474683
15	543.899	0.468566
15	544.57	0.461824
15	545.241	0.455114
15	545.911	0.448339
15	546.581	0.442372
15	547.251	0.435621
15	547.921	0.428993
15	548.59	0.423263
15	549.259	0.417793
15	549.928	0.413998
15	550.596	0.41027
15	551.264	0.406585
15	551.932	0.403398
15	552.6	0.399438
15	553.267	0.394939
15	553.934	0.390322
15	554.601	0.386909
15	555.268	0.383187
15	555.934	0.377553
15	556.6	0.371687
15	557.265	0.366425
15	557.931	0.359535
15	558.596	0.354429
15	559.26	0.35052
15	559.925	0.346562
15	560.589	0.341413
15	561.253	0.335554
15	561.916	0.330957
15	562.58	0.326078
15	563.242	0.321508
15	563.905	0.318495
15	564.567	0.313999
15	565.229	0.309649
15	565.891	0.30589
15	566.552	0.3017
15	567.213	0.297919
15	567.874	0.294716
15	568.534	0.291714
15	569.194	0.287762
15	569.854	0.283433
15	570.514	0.285925
20	358.077	0.0901368
20	358.764	0.154142
20	359.451	0.244551
20	360.138	0.312521
20	360.825	0.352366
20	361.513	0.398447
20	362.2	0.440531
20	362.888	0.473595
20	363.576	0.493536
20	364.264	0.504473
20	364.952	0.510735
20	365.64	0.51785
20	366.328	0.526486
20	367.017	0.535287
20	367.705	0.545785
20	368.394	0.555072
20	369.083	0.566872
20	369.772	0.582484
20	370.461	0.597959
20	371.15	0.614582
20	371.84	0.630984
20	372.529	0.646647
20	373.219	0.662294
20	373.908	0.675378
20	374.598	0.689431
20	375.288	0.700138
20	375.978	0.709665
20	376.668	0.717831
20	377.358	0.72387
20	378.049	0.730799
20	378.739	0.738023
20	379.43	0.742496
20	380.121	0.747531
20	380.811	0.750611
20	381.502	0.752852
20	382.193	0.754628
20	382.884	0.753991
20	383.575	0.753592
20	384.267	0.750566
20	384.958	0.74639
20	385.649	0.744084
20	386.341	0.738873
20	387.032	0.733925
20	387.724	0.730413
20	388.416	0.7268
20	389.108	0.726719
20	389.8	0.725382
20	390.492	0.72531
20	391.184	0.725905
20	391.876	0.727114
20	392.568	0.732141
20	393.261	0.736145
20	393.953	0.74316
20	394.645	0.749794
20	395.338	0.757806
20	396.03	0.767544
20	396.723	0.777463
20	397.416	0.788673
20	398.109	0.798591
20	398.801	0.809603
20	399.494	0.821791
20	400.187	0.832571
20	400.88	0.843168
20	401.573	0.852475
20	402.266	0.861
20	402.96	0.867488
20	403.653	0.872546
20	404.346	0.878439
20	405.039	0.880652
20	405.733	0.883433
20	406.426	0.884819
20	407.12	0.885563
20	407.813	0.884049
20	408.507	0.885521
20	409.2	0.88696
20	409.894	0.887925
20	410.587	0.889392
20	411.281	0.89249
20	411.975	0.894088
20	412.668	0.895533
20	413.362	0.898034
20	414.056	0.900125
20	414.75	0.902186
20	415.444	0.903559
20	416.137	0.90547
20	416.831	0.907986
20	417.525	0.910901
20	418.219	0.913957
20	418.913	0.916541
20	419.607	0.919356
20	420.301	0.923675
20	420.995	0.923316
20	421.689	0.926302
20	422.383	0.929788
20	423.077	0.932547
20	423.771	0.934494
20	424.465	0.937642
20	425.159	0.940459
20	425.853	0.942548
20	426.547	0.94673
20	427.241	0.951993
20	427.935	0.955199
20	428.628	0.956288
20	429.322	0.957192
20	430.016	0.957407
20	430.71	0.958203
20	431.404	0.958802
20	432.098	0.961459
20	432.792	0.961846
20	433.486	0.963403
20	434.18	0.965362
20	434.874	0.969027
20	435.568	0.97252
20	436.261	0.976448
20	436.955	0.979766
20	437.649	0.983672
20	438.343	0.985027
20	439.036	0.986685
20	439.73	0.988395
20	440.424	0.99196
20	441.117	0.994352
20	441.811	0.994264
20	442.504	0.995078
20	443.198	0.994735
20	443.891	0.995074
20	444.585	0.994645
20	445.278	0.997139
20	445.971	0.997548
20	446.665	0.995938
20	447.358	0.995665
20	448.051	0.994669
20	448.744	0.994314
20	449.437	0.994194
20	450.13	0.994318
20	450.823	0.995527
20	451.516	0.992967
20	452.209	0.993354
20	452.902	0.993728
20	453.595	0.993165
20	454.287	0.996078
20	454.98	0.99689
20	455.673	0.997321
20	456.365	0.995024
20	457.057	0.993608
20	457.75	0.992345
20	458.442	0.990362
20	459.134	0.989279
20	459.826	0.988744
20	460.518	0.990462
20	461.21	0.989466
20	461.902	0.989135
20	462.594	0.990316
20	463.286	0.993063
20	463.977	0.995627
20	464.669	0.997618
20	465.36	0.996461
20	466.052	0.99776
20	466.743	0.995477
20	467.434	0.997981
20	468.125	0.999497
20	468.816	1
20	469.507	0.999206
20	470.198	0.998109
20	470.889	0.996672
20	471.58	0.997069
20	472.27	0.994721
20	472.96	0.99199
20	473.651	0.987375
20	474.341	0.984524
20	475.031	0.98209
20	475.721	0.977466
20	476.411	0.974996
20	477.101	0.972139
20	477.79	0.969689
20	478.48	0.965779
20	479.169	0.961938
20	479.858	0.958453
20	480.548	0.95411
20	481.237	0.951698
20	481.926	0.950066
20	482.614	0.947426
20	483.303	0.944489
20	483.992	0.939434
20	484.68	0.935985
20	485.368	0.932816
20	486.056	0.929846
20	486.744	0.926961
20	487.432	0.921955
20	488.12	0.917363
20	488.808	0.914362
20	489.495	0.910252
20	490.182	0.90713
20	490.87	0.906776
20	491.557	0.904929
20	492.243	0.903579
20	492.93	0.901847
20	493.617	0.90017
20	494.303	0.89997
20	494.989	0.89773
20	495.676	0.897579
20	496.362	0.89764
20	497.047	0.895031
20	497.733	0.894072
20	498.418	0.892439
20	499.104	0.889408
20	499.789	0.88518
20	500.474	0.881876
20	501.159	0.876773
20	501.843	0.871081
20	502.528	0.866758
20	503.212	0.860933
20	503.896	0.855011
20	504.58	0.847247
20	505.264	0.842708
20	505.948	0.840351
20	506.631	0.835426
20	507.314	0.830369
20	507.997	0.825823
20	508.68	0.81897
20	509.363	0.813205
20	510.046	0.806783
20	510.728	0.802439
20	511.41	0.794646
20	512.092	0.787696
20	512.774	0.780136
20	513.455	0.773262
20	514.137	0.765261
20	514.818	0.758709
20	515.499	0.752354
20	516.18	0.745805
20	516.86	0.738138
20	517.54	0.732703
20	518.221	0.72371
20	518.901	0.716226
20	519.58	0.709114
20	520.26	0.701913
20	520.939	0.695715
20	521.618	0.688898
20	522.297	0.682573
20	522.976	0.676663
20	523.654	0.670537
20	524.332	0.665641
20	525.01	0.660567
20	525.688	0.655539
20	526.366	0.651675
20	527.043	0.646231
20	527.72	0.640801
20	528.397	0.635671
20	529.074	0.630474
20	529.75	0.624876
20	530.426	0.620105
20	531.102	0.614461
20	531.778	0.609325
20	532.454	0.603881
20	533.129	0.598438
20	533.804	0.593048
20	534.479	0.587605
20	535.153	0.581437
20	535.827	0.57502
20	536.501	0.5692
20	537.175	0.562641
20	537.849	0.55617
20	538.522	0.549965
20	539.195	0.542282
20	539.868	0.534837
20	540.54	0.527638
20	541.213	0.520522
20	541.885	0.512505
20	542.556	0.504151
20	543.228	0.496963
20	543.899	0.491046
20	544.57	0.484866
20	545.241	0.479205
20	545.911	0.472454
20	546.581	0.466691
20	547.251	0.461669
20	547.921	0.457308
20	548.59	0.452942
20	549.259	0.448776
20	549.928	0.443005
20	550.596	0.438114
20	551.264	0.433143
20	551.932	0.429631
20	552.6	0.424991
20	553.267	0.419473
20	553.934	0.414654
20	554.601	0.409109
20	555.268	0.403235
20	555.934	0.397763
20	556.6	0.391539
20	557.265	0.386081
20	557.931	0.380967
20	558.596	0.37476
20	559.26	0.369813
20	559.925	0.36417
20	560.589	0.358819
20	561.253	0.353974
20	561.916	0.349014
20	562.58	0.344123
20	563.242	0.33937
20	563.905	0.332086
20	564.567	0.32798
20	565.229	0.323676
20	565.891	0.320014
20	566.552	0.316528
20	567.213	0.311815
20	567.874	0.30724
20	568.534	0.302664
20	569.194	0.300671
20	569.854	0.294697
20	570.514	0.28906
25	358.077	0.107988
25	358.764	0.188629
25	359.451	0.305882
25	360.138	0.391622
25	360.825	0.442895
25	361.513	0.498416
25	362.2	0.547913
25	362.888	0.584774
25	363.576	0.607621
25	364.264	0.617103
25	364.952	0.623488
25	365.64	0.628727
25	366.328	0.634479
25	367.017	0.641535
25	367.705	0.65267
25	368.394	0.666274
25	369.083	0.684461
25	369.772	0.703927
25	370.461	0.725096
25	371.15	0.745375
25	371.84	0.767218
25	372.529	0.787923
25	373.219	0.810121
25	373.908	0.828762
25	374.598	0.845327
25	375.288	0.859218
25	375.978	0.870695
25	376.668	0.87982
25	377.358	0.887594
25	378.049	0.894765
25	378.739	0.903982
25	379.43	0.910185
25	380.121	0.918028
25	380.811	0.922812
25	381.502	0.926791
25	382.193	0.929488
25	382.884	0.929613
25	383.575	0.927577
25	384.267	0.922053
25	384.958	0.91456
25	385.649	0.908197
25	386.341	0.898829
25	387.032	0.888873
25	387.724	0.878353
25	388.416	0.869698
25	389.108	0.865444
25	389.8	0.863867
25	390.492	0.862297
25	391.184	0.859435
25	391.876	0.859402
25	392.568	0.860223
25	393.261	0.866599
25	393.953	0.872752
25	394.645	0.88116
25	395.338	0.889426
25	396.03	0.896681
25	396.723	0.906329
25	397.416	0.919093
25	398.109	0.931499
25	398.801	0.941851
25	399.494	0.950752
25	400.187	0.960784
25	400.88	0.970489
25	401.573	0.979072
25	402.266	0.985786
25	402.96	0.992396
25	403.653	0.994694
25	404.346	0.99345
25	405.039	0.99528
25	405.733	0.994758
25	406.426	0.993356
25	407.12	0.988042
25	407.813	0.983565
25	408.507	0.98084
25	409.2	0.976694
25	409.894	0.975295
25	410.587	0.972051
25	411.281	0.968025
25	411.975	0.965468
25	412.668	0.962525
25	413.362	0.9601
25	414.056	0.958052
25	414.75	0.956412
25	415.444	0.956354
25	416.137	0.953193
25	416.831	0.956651
25	417.525	0.957845
25	418.219	0.961237
25	418.913	0.965703
25	419.607	0.969996
25	420.301	0.9712
25	420.995	0.973065
25	421.689	0.973435
25	422.383	0.976272
25	423.077	0.977285
25	423.771	0.983052
25	424.465	0.982892
25	425.159	0.981207
25	425.853	0.981513
25	426.547	0.983653
25	427.241	0.983797
25	427.935	0.982803
25	428.628	0.982209
25	429.322	0.980685
25	430.016	0.977604
25	430.71	0.978265
25	431.404	0.979227
25	432.098	0.979793
25	432.792	0.980286
25	433.486	0.980417
25	434.18	0.982223
25	434.874	0.983813
25	435.568	0.985181
25	436.261	0.986499
25	436.955	0.986721
25	437.649	0.988402
25	438.343	0.989984
25	439.036	0.990688
25	439.73	0.992864
25	440.424	0.994933
25	441.117	0.995978
25	441.811	0.997036
25	442.504	0.997434
25	443.198	1
25	443.891	0.999347
25	444.585	0.995758
25	445.278	0.994409
25	445.971	0.990809
25	446.665	0.988503
25	447.358	0.987764
25	448.051	0.9874
25	448.744	0.988815
25	449.437	0.986227
25	450.13	0.985653
25	450.823	0.987965
25	451.516	0.989018
25	452.209	0.992617
25	452.902	0.995724
25	453.595	0.996436
25	454.287	0.995768
25	454.98	0.993509
25	455.673	0.992764
25	456.365	0.991343
25	457.057	0.989578
25	457.75	0.986778
25	458.442	0.983107
25	459.134	0.979893
25	459.826	0.976931
25	460.518	0.975457
25	461.21	0.974348
25	461.902	0.973207
25	462.594	0.973938
25	463.286	0.975831
25	463.977	0.979056
25	464.669	0.980158
25	465.36	0.980557
25	466.052	0.982186
25	466.743	0.982318
25	467.434	0.985087
25	468.125	0.986249
25	468.816	0.986737
25	469.507	0.985625
25	470.198	0.980881
25	470.889	0.981123
25	471.58	0.982874
25	472.27	0.983584
25	472.96	0.984676
25	473.651	0.982261
25	474.341	0.981038
25	475.031	0.977552
25	475.721	0.976612
25	476.411	0.979451
25	477.101	0.976768
25	477.79	0.972691
25	478.48	0.969617
25	479.169	0.964478
25	479.858	0.959254
25	480.548	0.954817
25	481.237	0.951844
25	481.926	0.945485
25	482.614	0.939533
25	483.303	0.936533
25	483.992	0.932939
25	484.68	0.929699
25	485.368	0.925588
25	486.056	0.921461
25	486.744	0.916097
25	487.432	0.912198
25	488.12	0.909953
25	488.808	0.90574
25	489.495	0.900633
25	490.182	0.895212
25	490.87	0.890756
25	491.557	0.890507
25	492.243	0.889843
25	492.93	0.890405
25	493.617	0.88823
25	494.303	0.885694
25	494.989	0.883951
25	495.676	0.883601
25	496.362	0.885629
25	497.047	0.885134
25	497.733	0.882571
25	498.418	0.880491
25	499.104	0.878594
25	499.789	0.87646
25	500.474	0.872964
25	501.159	0.868912
25	501.843	0.864583
25	502.528	0.85751
25	503.212	0.850067
25	503.896	0.844717
25	504.58	0.84127
25	505.264	0.834783
25	505.948	0.830813
25	506.631	0.82649
25	507.314	0.822527
25	507.997	0.817847
25	508.68	0.81402
25	509.363	0.809007
25	510.046	0.802373
25	510.728	0.794502
25	511.41	0.788494
25	512.092	0.780957
25	512.774	0.775389
25	513.455	0.768542
25	514.137	0.762217
25	514.818	0.754748
25	515.499	0.74886
25	516.18	0.74226
25	516.86	0.735218
25	517.54	0.727275
25	518.221	0.719772
25	518.901	0.712047
25	519.58	0.704524
25	520.26	0.696826
25	520.939	0.689032
25	521.618	0.682691
25	522.297	0.676597
25	522.976	0.67102
25	523.654	0.666019
25	524.332	0.660947
25	525.01	0.654993
25	525.688	0.650503
25	526.366	0.64489
25	527.043	0.640343
25	527.72	0.63456
25	528.397	0.62931
25	529.074	0.62369
25	529.75	0.618736
25	530.426	0.613731
25	531.102	0.608979
25	531.778	0.603819
25	532.454	0.599272
25	533.129	0.594725
25	533.804	0.589103
25	534.479	0.584556
25	535.153	0.578742
25	535.827	0.573786
25	536.501	0.567801
25	537.175	0.561498
25	537.849	0.554455
25	538.522	0.548692
25	539.195	0.541274
25	539.868	0.534449
25	540.54	0.526745
25	541.213	0.519969
25	541.885	0.512114
25	542.556	0.505316
25	543.228	0.4985
25	543.899	0.492418
25	544.57	0.48584
25	545.241	0.479529
25	545.911	0.4732
25	546.581	0.467368
25	547.251	0.460759
25	547.921	0.455874
25	548.59	0.450321
25	549.259	0.444648
25	549.928	0.439086
25	550.596	0.432779
25	551.264	0.427321
25	551.932	0.42311
25	552.6	0.418492
25	553.267	0.4156
25	553.934	0.409928
25	554.601	0.404387
25	555.268	0.399912
25	555.934	0.395125
25	556.6	0.389867
25	557.265	0.385005
25	557.931	0.379593
25	558.596	0.373233
25	559.26	0.366549
25	559.925	0.361783
25	560.589	0.357796
25	561.253	0.352861
25	561.916	0.347981
25	562.58	0.342931
25	563.242	0.338668
25	563.905	0.333882
25	564.567	0.33026
25	565.229	0.326715
25	565.891	0.322171
25	566.552	0.317961
25	567.213	0.31324
25	567.874	0.310033
25	568.534	0.30687
25	569.194	0.303925
25	569.854	0.300507
25	570.514	0.301593
30	358.077	0.107596
30	358.764	0.191713
30	359.451	0.317827
30	360.138	0.409404
30	360.825	0.464532
30	361.513	0.524957
30	362.2	0.577389
30	362.888	0.619031
30	363.576	0.644158
30	364.264	0.655911
30	364.952	0.661115
30	365.64	0.664704
30	366.328	0.670631
30	367.017	0.679702
30	367.705	0.690648
30	368.394	0.707048
30	369.083	0.723052
30	369.772	0.742952
30	370.461	0.762541
30	371.15	0.785952
30	371.84	0.811402
30	372.529	0.833494
30	373.219	0.852808
30	373.908	0.871687
30	374.598	0.88854
30	375.288	0.904475
30	375.978	0.915641
30	376.668	0.928653
30	377.358	0.937667
30	378.049	0.948383
30	378.739	0.957649
30	379.43	0.968273
30	380.121	0.977007
30	380.811	0.980762
30	381.502	0.984086
30	382.193	0.985378
30	382.884	0.984825
30	383.575	0.979335
30	384.267	0.969552
30	384.958	0.959329
30	385.649	0.948071
30	386.341	0.936095
30	387.032	0.924622
30	387.724	0.910893
30	388.416	0.900447
30	389.108	0.891669
30	389.8	0.886898
30	390.492	0.884562
30	391.184	0.882786
30	391.876	0.882402
30	392.568	0.885606
30	393.261	0.89067
30	393.953	0.89718
30	394.645	0.905014
30	395.338	0.910615
30	396.03	0.919415
30	396.723	0.927753
30	397.416	0.940302
30	398.109	0.950991
30	398.801	0.958716
30	399.494	0.966681
30	400.187	0.97488
30	400.88	0.983854
30	401.573	0.992354
30	402.266	0.996903
30	402.96	0.999453
30	403.653	1
30	404.346	0.999635
30	405.039	0.99789
30	405.733	0.993865
30	406.426	0.988935
30	407.12	0.982668
30	407.813	0.975392
30	408.507	0.967129
30	409.2	0.962134
30	409.894	0.95456
30	410.587	0.949386
30	411.281	0.943706
30	411.975	0.936979
30	412.668	0.932975
30	413.362	0.926882
30	414.056	0.922743
30	414.75	0.921341
30	415.444	0.919361
30	416.137	0.916692
30	416.831	0.912679
30	417.525	0.911337
30	418.219	0.913088
30	418.913	0.912551
30	419.607	0.912019
30	420.301	0.912872
30	420.995	0.913577
30	421.689	0.91258
30	422.383	0.911593
30	423.077	0.910607
30	423.771	0.910762
30	424.465	0.911
30	425.159	0.910316
30	425.853	0.910922
30	426.547	0.910753
30	427.241	0.909112
30	427.935	0.905145
30	428.628	0.902069
30	429.322	0.899507
30	430.016	0.89677
30	430.71	0.893717
30	431.404	0.891823
30	432.098	0.892894
30	432.792	0.893171
30	433.486	0.894487
30	434.18	0.895611
30	434.874	0.897424
30	435.568	0.897855
30	436.261	0.897378
30	436.955	0.894947
30	437.649	0.894182
30	438.343	0.889926
30	439.036	0.882785
30	439.73	0.878841
30	440.424	0.877926
30	441.117	0.879557
30	441.811	0.881087
30	442.504	0.881188
30	443.198	0.881194
30	443.891	0.880772
30	444.585	0.880755
30	445.278	0.882381
30	445.971	0.880091
30	446.665	0.876443
30	447.358	0.872773
30	448.051	0.869453
30	448.744	0.869861
30	449.437	0.869286
30	450.13	0.869187
[truncated: 2,976 more rows]
