# Supplementary material for: Motor Oil Classification Based on Time-Resolved Fluorescence
Source: PLoS One. 2014 Jul 2;9(7):e100555. doi: 10.1371/journal.pone.0100555 (PMC4079594; doi:10.1371/journal.pone.0100555)
Supplement: Data S1 — The time-resolved fluorescence data of motor oils. (Including Mobil 0W-40, Mobil 5W-30, (c) Mobil 5W-40, Mobil 20W-40, Shell 5W-40, Shell 15W-40, Castrol 5W-40, Prestone 5W-40, and GreatWall 10W-50). The wavelength range is 360 nm to 560 nm, and the time range is 75 ns with an excitation wavelength of 355 nm. The gate width of the ICCD is set to 5 ns. (ZIP) [file pone.0100555.s001.zip › DATA/GreatWall 10W-50.xls]

## Sheet: Sheet1
0	358.077	0.0498845
0	358.764	0.0792741
0	359.451	0.125657
0	360.138	0.164517
0	360.825	0.200662
0	361.513	0.230175
0	362.2	0.24934
0	362.888	0.260447
0	363.576	0.269003
0	364.264	0.276144
0	364.952	0.283558
0	365.64	0.291599
0	366.328	0.299809
0	367.017	0.307421
0	367.705	0.317094
0	368.394	0.325991
0	369.083	0.335859
0	369.772	0.346501
0	370.461	0.357291
0	371.15	0.367238
0	371.84	0.377622
0	372.529	0.387651
0	373.219	0.395768
0	373.908	0.403152
0	374.598	0.409904
0	375.288	0.416123
0	375.978	0.420539
0	376.668	0.424583
0	377.358	0.429089
0	378.049	0.433792
0	378.739	0.436925
0	379.43	0.441471
0	380.121	0.447843
0	380.811	0.455261
0	381.502	0.46207
0	382.193	0.470647
0	382.884	0.480058
0	383.575	0.487527
0	384.267	0.494242
0	384.958	0.502317
0	385.649	0.509638
0	386.341	0.515322
0	387.032	0.523226
0	387.724	0.530638
0	388.416	0.539234
0	389.108	0.548247
0	389.8	0.56015
0	390.492	0.572079
0	391.184	0.58503
0	391.876	0.599675
0	392.568	0.614994
0	393.261	0.631583
0	393.953	0.6489
0	394.645	0.664159
0	395.338	0.678236
0	396.03	0.694533
0	396.723	0.707526
0	397.416	0.719324
0	398.109	0.735152
0	398.801	0.750688
0	399.494	0.764748
0	400.187	0.780501
0	400.88	0.796618
0	401.573	0.810062
0	402.266	0.822734
0	402.96	0.834982
0	403.653	0.843508
0	404.346	0.851781
0	405.039	0.858385
0	405.733	0.862535
0	406.426	0.867958
0	407.12	0.875305
0	407.813	0.881742
0	408.507	0.888853
0	409.2	0.897605
0	409.894	0.90489
0	410.587	0.91168
0	411.281	0.918969
0	411.975	0.926725
0	412.668	0.935002
0	413.362	0.941859
0	414.056	0.949811
0	414.75	0.95712
0	415.444	0.964581
0	416.137	0.971652
0	416.831	0.978516
0	417.525	0.984959
0	418.219	0.988602
0	418.913	0.993036
0	419.607	0.994938
0	420.301	0.997196
0	420.995	0.997822
0	421.689	1
0	422.383	0.999103
0	423.077	0.998296
0	423.771	0.997377
0	424.465	0.997086
0	425.159	0.995524
0	425.853	0.993632
0	426.547	0.990219
0	427.241	0.984414
0	427.935	0.977797
0	428.628	0.969466
0	429.322	0.961559
0	430.016	0.955458
0	430.71	0.950437
0	431.404	0.944568
0	432.098	0.938833
0	432.792	0.935538
0	433.486	0.932547
0	434.18	0.930442
0	434.874	0.926826
0	435.568	0.925232
0	436.261	0.9207
0	436.955	0.91439
0	437.649	0.906806
0	438.343	0.900567
0	439.036	0.89323
0	439.73	0.885743
0	440.424	0.879939
0	441.117	0.873549
0	441.811	0.868911
0	442.504	0.864952
0	443.198	0.860688
0	443.891	0.857337
0	444.585	0.852982
0	445.278	0.84688
0	445.971	0.838842
0	446.665	0.831514
0	447.358	0.820399
0	448.051	0.811298
0	448.744	0.802233
0	449.437	0.794808
0	450.13	0.787838
0	450.823	0.783062
0	451.516	0.776834
0	452.209	0.770967
0	452.902	0.764799
0	453.595	0.758569
0	454.287	0.750346
0	454.98	0.74305
0	455.673	0.73303
0	456.365	0.722939
0	457.057	0.711415
0	457.75	0.700112
0	458.442	0.689013
0	459.134	0.677568
0	459.826	0.66853
0	460.518	0.659741
0	461.21	0.652014
0	461.902	0.644243
0	462.594	0.639463
0	463.286	0.632349
0	463.977	0.626984
0	464.669	0.620738
0	465.36	0.615463
0	466.052	0.608703
0	466.743	0.602424
0	467.434	0.595092
0	468.125	0.589236
0	468.816	0.581542
0	469.507	0.578055
0	470.198	0.57215
0	470.889	0.567134
0	471.58	0.561241
0	472.27	0.55672
0	472.96	0.549047
0	473.651	0.542882
0	474.341	0.535481
0	475.031	0.529366
0	475.721	0.521522
0	476.411	0.514498
0	477.101	0.507734
0	477.79	0.498402
0	478.48	0.491461
0	479.169	0.485065
0	479.858	0.479175
0	480.548	0.473657
0	481.237	0.470365
0	481.926	0.464265
0	482.614	0.458691
0	483.303	0.451729
0	483.992	0.445157
0	484.68	0.43997
0	485.368	0.433869
0	486.056	0.427964
0	486.744	0.422708
0	487.432	0.417251
0	488.12	0.410756
0	488.808	0.405158
0	489.495	0.400058
0	490.182	0.393145
0	490.87	0.386764
0	491.557	0.381481
0	492.243	0.377638
0	492.93	0.373398
0	493.617	0.371194
0	494.303	0.369014
0	494.989	0.366826
0	495.676	0.363644
0	496.362	0.360883
0	497.047	0.357829
0	497.733	0.354745
0	498.418	0.351207
0	499.104	0.347106
0	499.789	0.342697
0	500.474	0.338737
0	501.159	0.334301
0	501.843	0.330087
0	502.528	0.325951
0	503.212	0.322512
0	503.896	0.318597
0	504.58	0.315007
0	505.264	0.311988
0	505.948	0.308885
0	506.631	0.30494
0	507.314	0.302042
0	507.997	0.299088
0	508.68	0.295218
0	509.363	0.291456
0	510.046	0.288642
0	510.728	0.284738
0	511.41	0.280751
0	512.092	0.277027
0	512.774	0.273598
0	513.455	0.269805
0	514.137	0.266287
0	514.818	0.262498
0	515.499	0.259252
0	516.18	0.255573
0	516.86	0.251867
0	517.54	0.247874
0	518.221	0.243549
0	518.901	0.239745
0	519.58	0.236157
0	520.26	0.232237
0	520.939	0.229086
0	521.618	0.226961
0	522.297	0.223701
0	522.976	0.221261
0	523.654	0.21865
0	524.332	0.216036
0	525.01	0.213033
0	525.688	0.21047
0	526.366	0.206757
0	527.043	0.203958
0	527.72	0.20148
0	528.397	0.199323
0	529.074	0.197335
0	529.75	0.196023
0	530.426	0.194244
0	531.102	0.191968
0	531.778	0.189693
0	532.454	0.187418
0	533.129	0.185143
0	533.804	0.182868
0	534.479	0.180593
0	535.153	0.178023
0	535.827	0.175747
0	536.501	0.172993
0	537.175	0.170465
0	537.849	0.168132
0	538.522	0.165564
0	539.195	0.163132
0	539.868	0.160888
0	540.54	0.158547
0	541.213	0.156367
0	541.885	0.154124
0	542.556	0.151771
0	543.228	0.14947
0	543.899	0.146787
0	544.57	0.143954
0	545.241	0.141949
0	545.911	0.14003
0	546.581	0.138332
0	547.251	0.137232
0	547.921	0.135344
0	548.59	0.133435
0	549.259	0.130698
0	549.928	0.128626
0	550.596	0.125517
0	551.264	0.124061
0	551.932	0.122712
0	552.6	0.121472
0	553.267	0.119944
0	553.934	0.119285
0	554.601	0.117678
0	555.268	0.11589
0	555.934	0.114695
0	556.6	0.113529
0	557.265	0.112528
0	557.931	0.111596
0	558.596	0.110348
0	559.26	0.10882
0	559.925	0.106814
0	560.589	0.104963
0	561.253	0.102574
0	561.916	0.101016
0	562.58	0.0998617
0	563.242	0.0985245
0	563.905	0.0973783
0	564.567	0.0961224
0	565.229	0.0943152
0	565.891	0.0932276
0	566.552	0.0925344
0	567.213	0.091306
0	567.874	0.0903442
0	568.534	0.0895205
0	569.194	0.0881861
0	569.854	0.0864177
0	570.514	0.0865926
5	358.077	0.066825
5	358.764	0.114923
5	359.451	0.188573
5	360.138	0.248672
5	360.825	0.303479
5	361.513	0.346446
5	362.2	0.372467
5	362.888	0.386121
5	363.576	0.394454
5	364.264	0.401401
5	364.952	0.40847
5	365.64	0.415916
5	366.328	0.423714
5	367.017	0.431591
5	367.705	0.440452
5	368.394	0.449737
5	369.083	0.459703
5	369.772	0.470347
5	370.461	0.481575
5	371.15	0.493955
5	371.84	0.505103
5	372.529	0.515487
5	373.219	0.524631
5	373.908	0.533045
5	374.598	0.538201
5	375.288	0.542767
5	375.978	0.546118
5	376.668	0.548178
5	377.358	0.549315
5	378.049	0.550544
5	378.739	0.551664
5	379.43	0.554871
5	380.121	0.559861
5	380.811	0.564766
5	381.502	0.571751
5	382.193	0.578591
5	382.884	0.584829
5	383.575	0.589984
5	384.267	0.596673
5	384.958	0.602541
5	385.649	0.610154
5	386.341	0.616972
5	387.032	0.625651
5	387.724	0.63305
5	388.416	0.642327
5	389.108	0.651089
5	389.8	0.66234
5	390.492	0.674982
5	391.184	0.690138
5	391.876	0.70601
5	392.568	0.724165
5	393.261	0.742573
5	393.953	0.759328
5	394.645	0.775626
5	395.338	0.790951
5	396.03	0.804457
5	396.723	0.816143
5	397.416	0.828216
5	398.109	0.840233
5	398.801	0.852512
5	399.494	0.86446
5	400.187	0.875966
5	400.88	0.886532
5	401.573	0.895204
5	402.266	0.902669
5	402.96	0.909858
5	403.653	0.916172
5	404.346	0.92116
5	405.039	0.926246
5	405.733	0.930903
5	406.426	0.934658
5	407.12	0.938709
5	407.813	0.942863
5	408.507	0.947448
5	409.2	0.951462
5	409.894	0.955892
5	410.587	0.961313
5	411.281	0.966655
5	411.975	0.971279
5	412.668	0.976189
5	413.362	0.980287
5	414.056	0.98294
5	414.75	0.985661
5	415.444	0.988798
5	416.137	0.991738
5	416.831	0.993514
5	417.525	0.99622
5	418.219	0.998372
5	418.913	0.999146
5	419.607	0.99917
5	420.301	1
5	420.995	0.99915
5	421.689	0.998257
5	422.383	0.997954
5	423.077	0.997525
5	423.771	0.99647
5	424.465	0.994741
5	425.159	0.99298
5	425.853	0.990059
5	426.547	0.986118
5	427.241	0.982159
5	427.935	0.977688
5	428.628	0.972087
5	429.322	0.967713
5	430.016	0.963051
5	430.71	0.958188
5	431.404	0.954376
5	432.098	0.951324
5	432.792	0.947791
5	433.486	0.944554
5	434.18	0.941904
5	434.874	0.937907
5	435.568	0.933589
5	436.261	0.92836
5	436.955	0.923791
5	437.649	0.91917
5	438.343	0.914537
5	439.036	0.909744
5	439.73	0.905333
5	440.424	0.900205
5	441.117	0.895157
5	441.811	0.891606
5	442.504	0.887379
5	443.198	0.883277
5	443.891	0.879975
5	444.585	0.875982
5	445.278	0.870503
5	445.971	0.864437
5	446.665	0.857832
5	447.358	0.850577
5	448.051	0.843198
5	448.744	0.837018
5	449.437	0.830815
5	450.13	0.82513
5	450.823	0.819049
5	451.516	0.813584
5	452.209	0.807196
5	452.902	0.80152
5	453.595	0.796036
5	454.287	0.789634
5	454.98	0.781893
5	455.673	0.773905
5	456.365	0.765751
5	457.057	0.755656
5	457.75	0.746286
5	458.442	0.735932
5	459.134	0.72657
5	459.826	0.717252
5	460.518	0.709028
5	461.21	0.701482
5	461.902	0.695833
5	462.594	0.689968
5	463.286	0.683909
5	463.977	0.67813
5	464.669	0.6717
5	465.36	0.664955
5	466.052	0.657857
5	466.743	0.650305
5	467.434	0.64316
5	468.125	0.636254
5	468.816	0.628544
5	469.507	0.622253
5	470.198	0.616815
5	470.889	0.610291
5	471.58	0.60357
5	472.27	0.597754
5	472.96	0.589896
5	473.651	0.582462
5	474.341	0.576152
5	475.031	0.569052
5	475.721	0.561205
5	476.411	0.553957
5	477.101	0.546258
5	477.79	0.538796
5	478.48	0.53164
5	479.169	0.524654
5	479.858	0.517441
5	480.548	0.510545
5	481.237	0.502886
5	481.926	0.495484
5	482.614	0.488614
5	483.303	0.481546
5	483.992	0.475454
5	484.68	0.468984
5	485.368	0.462519
5	486.056	0.45547
5	486.744	0.449078
5	487.432	0.441638
5	488.12	0.434828
5	488.808	0.42886
5	489.495	0.423192
5	490.182	0.417767
5	490.87	0.412604
5	491.557	0.407484
5	492.243	0.403692
5	492.93	0.400336
5	493.617	0.397688
5	494.303	0.394452
5	494.989	0.391774
5	495.676	0.388247
5	496.362	0.384827
5	497.047	0.380646
5	497.733	0.377396
5	498.418	0.373526
5	499.104	0.36934
5	499.789	0.36549
5	500.474	0.36166
5	501.159	0.357612
5	501.843	0.353269
5	502.528	0.348734
5	503.212	0.344305
5	503.896	0.340035
5	504.58	0.336117
5	505.264	0.332691
5	505.948	0.329613
5	506.631	0.326546
5	507.314	0.323493
5	507.997	0.319778
5	508.68	0.316143
5	509.363	0.312368
5	510.046	0.309116
5	510.728	0.305406
5	511.41	0.301612
5	512.092	0.297698
5	512.774	0.293572
5	513.455	0.289476
5	514.137	0.285365
5	514.818	0.281889
5	515.499	0.277994
5	516.18	0.27407
5	516.86	0.269611
5	517.54	0.265978
5	518.221	0.261919
5	518.901	0.258051
5	519.58	0.254278
5	520.26	0.250831
5	520.939	0.247069
5	521.618	0.243657
5	522.297	0.240639
5	522.976	0.238563
5	523.654	0.235786
5	524.332	0.2333
5	525.01	0.230168
5	525.688	0.227455
5	526.366	0.224043
5	527.043	0.221239
5	527.72	0.21865
5	528.397	0.216701
5	529.074	0.214563
5	529.75	0.212492
5	530.426	0.210275
5	531.102	0.207849
5	531.778	0.205423
5	532.454	0.202998
5	533.129	0.200572
5	533.804	0.198146
5	534.479	0.19572
5	535.153	0.193176
5	535.827	0.19075
5	536.501	0.18866
5	537.175	0.186664
5	537.849	0.184444
5	538.522	0.182371
5	539.195	0.179876
5	539.868	0.17738
5	540.54	0.174572
5	541.213	0.172036
5	541.885	0.169402
5	542.556	0.166913
5	543.228	0.164515
5	543.899	0.16197
5	544.57	0.159353
5	545.241	0.157072
5	545.911	0.155133
5	546.581	0.152611
5	547.251	0.150954
5	547.921	0.149227
5	548.59	0.147153
5	549.259	0.144957
5	549.928	0.143296
5	550.596	0.141872
5	551.264	0.140384
5	551.932	0.139163
5	552.6	0.138012
5	553.267	0.13646
5	553.934	0.134504
5	554.601	0.132625
5	555.268	0.130772
5	555.934	0.129017
5	556.6	0.127476
5	557.265	0.12574
5	557.931	0.124302
5	558.596	0.122742
5	559.26	0.121202
5	559.925	0.119416
5	560.589	0.117829
5	561.253	0.116111
5	561.916	0.114569
5	562.58	0.112848
5	563.242	0.111452
5	563.905	0.110028
5	564.567	0.108428
5	565.229	0.107173
5	565.891	0.106167
5	566.552	0.104933
5	567.213	0.103437
5	567.874	0.10242
5	568.534	0.100891
5	569.194	0.0993651
5	569.854	0.0981109
5	570.514	0.0969268
10	358.077	0.0756494
10	358.764	0.131426
10	359.451	0.216841
10	360.138	0.286168
10	360.825	0.349546
10	361.513	0.397898
10	362.2	0.426136
10	362.888	0.439663
10	363.576	0.447384
10	364.264	0.453498
10	364.952	0.458729
10	365.64	0.464337
10	366.328	0.470879
10	367.017	0.477637
10	367.705	0.485604
10	368.394	0.495635
10	369.083	0.507362
10	369.772	0.519961
10	370.461	0.534317
10	371.15	0.549269
10	371.84	0.563077
10	372.529	0.576666
10	373.219	0.588881
10	373.908	0.597941
10	374.598	0.605034
10	375.288	0.611207
10	375.978	0.615198
10	376.668	0.61709
10	377.358	0.619084
10	378.049	0.620681
10	378.739	0.62244
10	379.43	0.62572
10	380.121	0.631182
10	380.811	0.637043
10	381.502	0.643022
10	382.193	0.649152
10	382.884	0.654488
10	383.575	0.658661
10	384.267	0.662532
10	384.958	0.666902
10	385.649	0.67052
10	386.341	0.673753
10	387.032	0.678707
10	387.724	0.683326
10	388.416	0.688555
10	389.108	0.694708
10	389.8	0.703137
10	390.492	0.712812
10	391.184	0.724555
10	391.876	0.737242
10	392.568	0.751744
10	393.261	0.767115
10	393.953	0.780597
10	394.645	0.794809
10	395.338	0.809409
10	396.03	0.82388
10	396.723	0.836318
10	397.416	0.850421
10	398.109	0.863792
10	398.801	0.876703
10	399.494	0.889401
10	400.187	0.901946
10	400.88	0.912824
10	401.573	0.922157
10	402.266	0.93046
10	402.96	0.937681
10	403.653	0.94382
10	404.346	0.948541
10	405.039	0.95348
10	405.733	0.95783
10	406.426	0.961297
10	407.12	0.964209
10	407.813	0.967554
10	408.507	0.970404
10	409.2	0.972622
10	409.894	0.975208
10	410.587	0.978803
10	411.281	0.981986
10	411.975	0.984374
10	412.668	0.987163
10	413.362	0.989558
10	414.056	0.991055
10	414.75	0.992266
10	415.444	0.993586
10	416.137	0.995452
10	416.831	0.996425
10	417.525	0.997503
10	418.219	0.998871
10	418.913	1
10	419.607	0.999788
10	420.301	0.999604
10	420.995	0.998807
10	421.689	0.997846
10	422.383	0.996381
10	423.077	0.994495
10	423.771	0.992145
10	424.465	0.990418
10	425.159	0.988001
10	425.853	0.985366
10	426.547	0.982299
10	427.241	0.979145
10	427.935	0.974894
10	428.628	0.969833
10	429.322	0.965241
10	430.016	0.960534
10	430.71	0.955264
10	431.404	0.949719
10	432.098	0.94545
10	432.792	0.941572
10	433.486	0.938126
10	434.18	0.934919
10	434.874	0.93171
10	435.568	0.926898
10	436.261	0.920694
10	436.955	0.914214
10	437.649	0.907822
10	438.343	0.901307
10	439.036	0.895336
10	439.73	0.889538
10	440.424	0.884432
10	441.117	0.879234
10	441.811	0.874516
10	442.504	0.869262
10	443.198	0.864487
10	443.891	0.859425
10	444.585	0.854833
10	445.278	0.849182
10	445.971	0.842631
10	446.665	0.835951
10	447.358	0.827945
10	448.051	0.820669
10	448.744	0.813103
10	449.437	0.806948
10	450.13	0.801344
10	450.823	0.797214
10	451.516	0.792944
10	452.209	0.788797
10	452.902	0.784992
10	453.595	0.780817
10	454.287	0.775763
10	454.98	0.768741
10	455.673	0.76249
10	456.365	0.755597
10	457.057	0.747914
10	457.75	0.740433
10	458.442	0.73337
10	459.134	0.72572
10	459.826	0.71912
10	460.518	0.712801
10	461.21	0.706375
10	461.902	0.700123
10	462.594	0.695295
10	463.286	0.690002
10	463.977	0.684694
10	464.669	0.679999
10	465.36	0.67542
10	466.052	0.669313
10	466.743	0.662871
10	467.434	0.657926
10	468.125	0.651702
10	468.816	0.645267
10	469.507	0.6399
10	470.198	0.634732
10	470.889	0.627327
10	471.58	0.620959
10	472.27	0.614787
10	472.96	0.607441
10	473.651	0.600159
10	474.341	0.59344
10	475.031	0.586212
10	475.721	0.578352
10	476.411	0.571872
10	477.101	0.56447
10	477.79	0.55524
10	478.48	0.547642
10	479.169	0.540978
10	479.858	0.533167
10	480.548	0.526144
10	481.237	0.520777
10	481.926	0.514046
10	482.614	0.506725
10	483.303	0.500189
10	483.992	0.494436
10	484.68	0.488113
10	485.368	0.48179
10	486.056	0.475358
10	486.744	0.468934
10	487.432	0.461842
10	488.12	0.455657
10	488.808	0.449339
10	489.495	0.443863
10	490.182	0.437885
10	490.87	0.431201
10	491.557	0.425046
10	492.243	0.420149
10	492.93	0.415357
10	493.617	0.411566
10	494.303	0.408823
10	494.989	0.40582
10	495.676	0.402653
10	496.362	0.399384
10	497.047	0.395536
10	497.733	0.392449
10	498.418	0.389451
10	499.104	0.385753
10	499.789	0.381849
10	500.474	0.378358
10	501.159	0.373533
10	501.843	0.368871
10	502.528	0.364475
10	503.212	0.360226
10	503.896	0.355403
10	504.58	0.35189
10	505.264	0.34878
10	505.948	0.345829
10	506.631	0.342312
10	507.314	0.339646
10	507.997	0.336015
10	508.68	0.332254
10	509.363	0.328281
10	510.046	0.325896
10	510.728	0.321637
10	511.41	0.317537
10	512.092	0.313689
10	512.774	0.309712
10	513.455	0.305048
10	514.137	0.301768
10	514.818	0.29836
10	515.499	0.294557
10	516.18	0.290534
10	516.86	0.286482
10	517.54	0.282266
10	518.221	0.278018
10	518.901	0.274094
10	519.58	0.270205
10	520.26	0.266737
10	520.939	0.263624
10	521.618	0.260573
10	522.297	0.257605
10	522.976	0.25508
10	523.654	0.252307
10	524.332	0.249641
10	525.01	0.246763
10	525.688	0.243772
10	526.366	0.240867
10	527.043	0.237715
10	527.72	0.235075
10	528.397	0.232969
10	529.074	0.230807
10	529.75	0.228617
10	530.426	0.226509
10	531.102	0.223933
10	531.778	0.221356
10	532.454	0.21878
10	533.129	0.216204
10	533.804	0.213628
10	534.479	0.211051
10	535.153	0.208196
10	535.827	0.20562
10	536.501	0.202917
10	537.175	0.200363
10	537.849	0.198021
10	538.522	0.195984
10	539.195	0.193326
10	539.868	0.1912
10	540.54	0.188476
10	541.213	0.185676
10	541.885	0.182726
10	542.556	0.180235
10	543.228	0.177107
10	543.899	0.174277
10	544.57	0.171415
10	545.241	0.169072
10	545.911	0.167042
10	546.581	0.164878
10	547.251	0.16339
10	547.921	0.161595
10	548.59	0.159554
10	549.259	0.156931
10	549.928	0.155227
10	550.596	0.153128
10	551.264	0.151529
10	551.932	0.150063
10	552.6	0.148911
10	553.267	0.147086
10	553.934	0.145524
10	554.601	0.143644
10	555.268	0.141452
10	555.934	0.139319
10	556.6	0.137648
10	557.265	0.135666
10	557.931	0.133817
10	558.596	0.132131
10	559.26	0.130327
10	559.925	0.128116
10	560.589	0.125929
10	561.253	0.124196
10	561.916	0.122026
10	562.58	0.120168
10	563.242	0.118574
10	563.905	0.116968
10	564.567	0.114826
10	565.229	0.113525
10	565.891	0.112363
10	566.552	0.111031
10	567.213	0.109918
10	567.874	0.10882
10	568.534	0.107533
10	569.194	0.105955
10	569.854	0.104423
10	570.514	0.103298
15	358.077	0.0721543
15	358.764	0.12541
15	359.451	0.206274
15	360.138	0.271084
15	360.825	0.330617
15	361.513	0.375495
15	362.2	0.40192
15	362.888	0.413599
15	363.576	0.420178
15	364.264	0.424491
15	364.952	0.429005
15	365.64	0.433109
15	366.328	0.439104
15	367.017	0.445855
15	367.705	0.454422
15	368.394	0.464551
15	369.083	0.477125
15	369.772	0.490684
15	370.461	0.507286
15	371.15	0.524846
15	371.84	0.542112
15	372.529	0.559108
15	373.219	0.574739
15	373.908	0.587237
15	374.598	0.598227
15	375.288	0.60788
15	375.978	0.615317
15	376.668	0.621787
15	377.358	0.628139
15	378.049	0.633784
15	378.739	0.639825
15	379.43	0.64762
15	380.121	0.65763
15	380.811	0.668236
15	381.502	0.678744
15	382.193	0.688727
15	382.884	0.696838
15	383.575	0.70124
15	384.267	0.702767
15	384.958	0.703282
15	385.649	0.703152
15	386.341	0.701479
15	387.032	0.701488
15	387.724	0.701652
15	388.416	0.703085
15	389.108	0.704371
15	389.8	0.709432
15	390.492	0.716014
15	391.184	0.725826
15	391.876	0.736279
15	392.568	0.748866
15	393.261	0.761862
15	393.953	0.775291
15	394.645	0.78921
15	395.338	0.804014
15	396.03	0.819907
15	396.723	0.835035
15	397.416	0.850736
15	398.109	0.867623
15	398.801	0.88425
15	399.494	0.900072
15	400.187	0.915724
15	400.88	0.930056
15	401.573	0.941406
15	402.266	0.952393
15	402.96	0.962506
15	403.653	0.971385
15	404.346	0.977391
15	405.039	0.983188
15	405.733	0.987416
15	406.426	0.989771
15	407.12	0.991243
15	407.813	0.992927
15	408.507	0.993832
15	409.2	0.993808
15	409.894	0.99452
15	410.587	0.99588
15	411.281	0.99704
15	411.975	0.997721
15	412.668	0.999571
15	413.362	1
15	414.056	0.999423
15	414.75	0.999284
15	415.444	0.998729
15	416.137	0.998421
15	416.831	0.998846
15	417.525	0.999281
15	418.219	0.999206
15	418.913	0.999179
15	419.607	0.997706
15	420.301	0.996116
15	420.995	0.994003
15	421.689	0.993001
15	422.383	0.992248
15	423.077	0.99211
15	423.771	0.990666
15	424.465	0.990182
15	425.159	0.988438
15	425.853	0.986617
15	426.547	0.983813
15	427.241	0.980879
15	427.935	0.977432
15	428.628	0.972867
15	429.322	0.967838
15	430.016	0.962787
15	430.71	0.958554
15	431.404	0.953044
15	432.098	0.949463
15	432.792	0.946212
15	433.486	0.942815
15	434.18	0.938649
15	434.874	0.934734
15	435.568	0.929952
15	436.261	0.923129
15	436.955	0.915769
15	437.649	0.908898
15	438.343	0.901628
15	439.036	0.893385
15	439.73	0.885779
15	440.424	0.879676
15	441.117	0.873055
15	441.811	0.867097
15	442.504	0.862018
15	443.198	0.857847
15	443.891	0.853094
15	444.585	0.847869
15	445.278	0.841271
15	445.971	0.834683
15	446.665	0.827638
15	447.358	0.819508
15	448.051	0.812043
15	448.744	0.806152
15	449.437	0.800705
15	450.13	0.796086
15	450.823	0.792542
15	451.516	0.790044
15	452.209	0.787884
15	452.902	0.784544
15	453.595	0.781445
15	454.287	0.778019
15	454.98	0.773121
15	455.673	0.767612
15	456.365	0.762893
15	457.057	0.756631
15	457.75	0.750257
15	458.442	0.744364
15	459.134	0.738423
15	459.826	0.732138
15	460.518	0.727082
15	461.21	0.722457
15	461.902	0.717557
15	462.594	0.714551
15	463.286	0.711998
15	463.977	0.70955
15	464.669	0.707057
15	465.36	0.703929
15	466.052	0.698877
15	466.743	0.69348
15	467.434	0.687382
15	468.125	0.681288
15	468.816	0.677711
15	469.507	0.673109
15	470.198	0.668067
15	470.889	0.662982
15	471.58	0.657582
15	472.27	0.650925
15	472.96	0.645172
15	473.651	0.639642
15	474.341	0.634984
15	475.031	0.628524
15	475.721	0.621644
15	476.411	0.613934
15	477.101	0.606247
15	477.79	0.597282
15	478.48	0.589947
15	479.169	0.582299
15	479.858	0.575558
15	480.548	0.568686
15	481.237	0.56239
15	481.926	0.555097
15	482.614	0.548996
15	483.303	0.542628
15	483.992	0.5365
15	484.68	0.529865
15	485.368	0.523908
15	486.056	0.517147
15	486.744	0.509967
15	487.432	0.502769
15	488.12	0.497097
15	488.808	0.490908
15	489.495	0.484621
15	490.182	0.478857
15	490.87	0.473663
15	491.557	0.468065
15	492.243	0.46439
15	492.93	0.461547
15	493.617	0.459044
15	494.303	0.456387
15	494.989	0.453393
15	495.676	0.449975
15	496.362	0.446575
15	497.047	0.443615
15	497.733	0.441264
15	498.418	0.438437
15	499.104	0.435107
15	499.789	0.431541
15	500.474	0.427435
15	501.159	0.422226
15	501.843	0.417797
15	502.528	0.413205
15	503.212	0.409207
15	503.896	0.405181
15	504.58	0.401751
15	505.264	0.398194
15	505.948	0.394744
15	506.631	0.390891
15	507.314	0.38742
15	507.997	0.3837
15	508.68	0.37979
15	509.363	0.376131
15	510.046	0.372003
15	510.728	0.367878
15	511.41	0.364245
15	512.092	0.360687
15	512.774	0.356412
15	513.455	0.352967
15	514.137	0.34906
15	514.818	0.344773
15	515.499	0.340375
15	516.18	0.335921
15	516.86	0.331551
15	517.54	0.327234
15	518.221	0.322936
15	518.901	0.31847
15	519.58	0.314333
15	520.26	0.310181
15	520.939	0.306548
15	521.618	0.30295
15	522.297	0.300137
15	522.976	0.297633
15	523.654	0.294781
15	524.332	0.291657
15	525.01	0.288471
15	525.688	0.285185
15	526.366	0.281968
15	527.043	0.278717
15	527.72	0.276194
15	528.397	0.273907
15	529.074	0.271334
15	529.75	0.268895
15	530.426	0.266458
15	531.102	0.263528
15	531.778	0.260598
15	532.454	0.257669
15	533.129	0.254739
15	533.804	0.251809
15	534.479	0.248879
15	535.153	0.245566
15	535.827	0.242636
15	536.501	0.239821
15	537.175	0.236753
15	537.849	0.233976
15	538.522	0.231488
15	539.195	0.228496
15	539.868	0.225486
15	540.54	0.222486
15	541.213	0.218879
15	541.885	0.215551
15	542.556	0.212045
15	543.228	0.208929
15	543.899	0.205141
15	544.57	0.202333
15	545.241	0.199485
15	545.911	0.197234
15	546.581	0.194301
15	547.251	0.192525
15	547.921	0.190142
15	548.59	0.187216
15	549.259	0.184423
15	549.928	0.182381
15	550.596	0.17984
15	551.264	0.177584
15	551.932	0.176325
15	552.6	0.174585
15	553.267	0.172295
15	553.934	0.170518
15	554.601	0.168397
15	555.268	0.165729
15	555.934	0.163707
15	556.6	0.161249
15	557.265	0.159001
15	557.931	0.15713
15	558.596	0.155031
15	559.26	0.15238
15	559.925	0.150308
15	560.589	0.147867
15	561.253	0.145145
15	561.916	0.14294
15	562.58	0.1407
15	563.242	0.138644
15	563.905	0.13659
15	564.567	0.134755
15	565.229	0.133133
15	565.891	0.131593
15	566.552	0.129903
15	567.213	0.128261
15	567.874	0.126552
15	568.534	0.124664
15	569.194	0.123004
15	569.854	0.121425
15	570.514	0.12019
20	358.077	0.0666821
20	358.764	0.114313
20	359.451	0.184486
20	360.138	0.241342
20	360.825	0.293414
20	361.513	0.33337
20	362.2	0.356872
20	362.888	0.367474
20	363.576	0.373672
20	364.264	0.376988
20	364.952	0.379684
20	365.64	0.38364
20	366.328	0.388667
20	367.017	0.394149
20	367.705	0.402539
20	368.394	0.412795
20	369.083	0.425659
20	369.772	0.440527
20	370.461	0.458495
20	371.15	0.47626
20	371.84	0.494056
20	372.529	0.510939
20	373.219	0.526242
20	373.908	0.539405
20	374.598	0.551185
20	375.288	0.562113
20	375.978	0.571417
20	376.668	0.580633
20	377.358	0.588476
20	378.049	0.599067
20	378.739	0.610198
20	379.43	0.623396
20	380.121	0.637707
20	380.811	0.652807
20	381.502	0.66717
20	382.193	0.679243
20	382.884	0.687284
20	383.575	0.692261
20	384.267	0.695015
20	384.958	0.692995
20	385.649	0.690525
20	386.341	0.687644
20	387.032	0.684019
20	387.724	0.679644
20	388.416	0.678572
20	389.108	0.677731
20	389.8	0.679509
20	390.492	0.684068
20	391.184	0.691011
20	391.876	0.699042
20	392.568	0.708943
20	393.261	0.721423
20	393.953	0.733653
20	394.645	0.749535
20	395.338	0.765471
20	396.03	0.78322
20	396.723	0.799705
20	397.416	0.818734
20	398.109	0.83721
20	398.801	0.858076
20	399.494	0.8796
20	400.187	0.901442
20	400.88	0.923001
20	401.573	0.941451
20	402.266	0.957591
20	402.96	0.970769
20	403.653	0.981862
20	404.346	0.989502
20	405.039	0.995602
20	405.733	0.998499
20	406.426	1
20	407.12	0.999633
20	407.813	0.997942
20	408.507	0.997447
20	409.2	0.996595
20	409.894	0.996579
20	410.587	0.996456
20	411.281	0.996593
20	411.975	0.994207
20	412.668	0.993982
20	413.362	0.991847
20	414.056	0.989267
20	414.75	0.984939
20	415.444	0.983341
20	416.137	0.980854
20	416.831	0.979286
20	417.525	0.978394
20	418.219	0.979596
20	418.913	0.977937
20	419.607	0.975284
20	420.301	0.971942
20	420.995	0.970195
20	421.689	0.96679
20	422.383	0.965363
20	423.077	0.965737
20	423.771	0.966944
20	424.465	0.966526
20	425.159	0.968186
20	425.853	0.969115
20	426.547	0.966312
20	427.241	0.961885
20	427.935	0.957063
20	428.628	0.950524
20	429.322	0.943855
20	430.016	0.939188
20	430.71	0.934472
20	431.404	0.929089
20	432.098	0.924336
20	432.792	0.918822
20	433.486	0.912846
20	434.18	0.908646
20	434.874	0.903825
20	435.568	0.898834
20	436.261	0.891987
20	436.955	0.88347
20	437.649	0.873895
20	438.343	0.864819
20	439.036	0.854105
20	439.73	0.844542
20	440.424	0.836392
20	441.117	0.82932
20	441.811	0.823487
20	442.504	0.817578
20	443.198	0.811851
20	443.891	0.807091
20	444.585	0.80039
20	445.278	0.792619
20	445.971	0.785095
20	446.665	0.778998
20	447.358	0.771348
20	448.051	0.765717
20	448.744	0.760881
20	449.437	0.756343
20	450.13	0.752604
20	450.823	0.749729
20	451.516	0.747452
20	452.209	0.74423
20	452.902	0.742436
20	453.595	0.74043
20	454.287	0.738561
20	454.98	0.735391
20	455.673	0.731426
20	456.365	0.726965
20	457.057	0.72133
20	457.75	0.715187
20	458.442	0.7098
20	459.134	0.705814
20	459.826	0.700847
20	460.518	0.697138
20	461.21	0.694159
20	461.902	0.692482
20	462.594	0.690655
20	463.286	0.689542
20	463.977	0.687205
20	464.669	0.685033
20	465.36	0.680634
20	466.052	0.67619
20	466.743	0.671525
20	467.434	0.668507
20	468.125	0.664016
20	468.816	0.659675
20	469.507	0.656138
20	470.198	0.653558
20	470.889	0.649206
20	471.58	0.644723
20	472.27	0.640334
20	472.96	0.63452
20	473.651	0.627894
20	474.341	0.622591
20	475.031	0.61711
20	475.721	0.609903
20	476.411	0.603876
20	477.101	0.598048
20	477.79	0.592857
20	478.48	0.586618
20	479.169	0.580624
20	479.858	0.57461
20	480.548	0.567877
20	481.237	0.559179
20	481.926	0.552765
20	482.614	0.547049
20	483.303	0.540758
20	483.992	0.535465
20	484.68	0.529544
20	485.368	0.52291
20	486.056	0.516891
20	486.744	0.510463
20	487.432	0.5035
20	488.12	0.497755
20	488.808	0.492269
20	489.495	0.486803
20	490.182	0.481398
20	490.87	0.476228
20	491.557	0.47134
20	492.243	0.467679
20	492.93	0.464398
20	493.617	0.461871
20	494.303	0.4598
20	494.989	0.457883
20	495.676	0.455058
20	496.362	0.451888
20	497.047	0.448959
20	497.733	0.44601
20	498.418	0.442246
20	499.104	0.439706
20	499.789	0.436494
20	500.474	0.432722
20	501.159	0.428375
20	501.843	0.425063
20	502.528	0.420665
20	503.212	0.416523
20	503.896	0.412437
20	504.58	0.409672
20	505.264	0.406315
20	505.948	0.403388
20	506.631	0.400115
20	507.314	0.396759
20	507.997	0.392829
20	508.68	0.388863
20	509.363	0.384704
20	510.046	0.381832
20	510.728	0.378821
20	511.41	0.374894
20	512.092	0.37072
20	512.774	0.366296
20	513.455	0.361906
20	514.137	0.35792
20	514.818	0.354115
20	515.499	0.350776
20	516.18	0.346667
20	516.86	0.342114
20	517.54	0.337659
20	518.221	0.333462
20	518.901	0.328641
20	519.58	0.324731
20	520.26	0.321097
20	520.939	0.317363
20	521.618	0.313898
20	522.297	0.311011
20	522.976	0.307593
20	523.654	0.303863
20	524.332	0.300664
20	525.01	0.297145
20	525.688	0.293507
20	526.366	0.290829
20	527.043	0.287874
20	527.72	0.285073
20	528.397	0.282695
20	529.074	0.280231
20	529.75	0.277342
20	530.426	0.27472
20	531.102	0.271669
20	531.778	0.268618
20	532.454	0.265567
20	533.129	0.262516
20	533.804	0.259465
20	534.479	0.256414
20	535.153	0.253521
20	535.827	0.25047
20	536.501	0.248087
20	537.175	0.245441
20	537.849	0.242896
20	538.522	0.240269
20	539.195	0.23759
20	539.868	0.234426
20	540.54	0.231038
20	541.213	0.227795
20	541.885	0.224587
20	542.556	0.220985
20	543.228	0.217579
20	543.899	0.214148
20	544.57	0.210806
20	545.241	0.207373
20	545.911	0.205236
20	546.581	0.202279
20	547.251	0.200254
20	547.921	0.198122
20	548.59	0.195219
20	549.259	0.19209
20	549.928	0.190119
20	550.596	0.187529
20	551.264	0.185732
20	551.932	0.184825
20	552.6	0.183089
20	553.267	0.181023
20	553.934	0.178921
20	554.601	0.176108
20	555.268	0.173068
20	555.934	0.170768
20	556.6	0.1679
20	557.265	0.165813
20	557.931	0.163425
20	558.596	0.161025
20	559.26	0.158447
20	559.925	0.15614
20	560.589	0.153305
20	561.253	0.150919
20	561.916	0.148563
20	562.58	0.146151
20	563.242	0.14423
20	563.905	0.142451
20	564.567	0.140578
20	565.229	0.140152
20	565.891	0.138445
20	566.552	0.136193
20	567.213	0.134444
20	567.874	0.13247
20	568.534	0.129237
20	569.194	0.127773
20	569.854	0.126243
20	570.514	0.125481
25	358.077	0.0649306
25	358.764	0.111256
25	359.451	0.176727
25	360.138	0.230838
25	360.825	0.279487
25	361.513	0.316153
25	362.2	0.33691
25	362.888	0.346045
25	363.576	0.350734
25	364.264	0.354121
25	364.952	0.356618
25	365.64	0.360619
25	366.328	0.365802
25	367.017	0.371806
25	367.705	0.379764
25	368.394	0.390008
25	369.083	0.40272
25	369.772	0.417475
25	370.461	0.433941
25	371.15	0.451915
25	371.84	0.470271
25	372.529	0.489036
25	373.219	0.506882
25	373.908	0.522587
25	374.598	0.535901
25	375.288	0.549401
25	375.978	0.561223
25	376.668	0.573114
25	377.358	0.585691
25	378.049	0.600043
25	378.739	0.614793
25	379.43	0.632562
25	380.121	0.651861
25	380.811	0.670658
25	381.502	0.688468
25	382.193	0.703128
25	382.884	0.712049
25	383.575	0.717299
25	384.267	0.719775
25	384.958	0.718951
25	385.649	0.715742
25	386.341	0.711233
25	387.032	0.704644
25	387.724	0.699212
25	388.416	0.693331
25	389.108	0.689356
25	389.8	0.688921
25	390.492	0.691928
25	391.184	0.696256
25	391.876	0.704305
25	392.568	0.714893
25	393.261	0.727226
25	393.953	0.740352
25	394.645	0.753507
25	395.338	0.769363
25	396.03	0.786289
25	396.723	0.802518
25	397.416	0.821027
25	398.109	0.842469
25	398.801	0.863501
25	399.494	0.884979
25	400.187	0.906881
25	400.88	0.927627
25	401.573	0.946002
25	402.266	0.962448
25	402.96	0.976329
25	403.653	0.987786
25	404.346	0.994373
25	405.039	0.998676
25	405.733	1
25	406.426	0.998935
25	407.12	0.996821
25	407.813	0.995165
25	408.507	0.992858
25	409.2	0.99025
25	409.894	0.988977
25	410.587	0.98702
25	411.281	0.984481
25	411.975	0.981086
25	412.668	0.978517
25	413.362	0.976824
25	414.056	0.974876
25	414.75	0.972208
25	415.444	0.97022
25	416.137	0.968266
25	416.831	0.96494
25	417.525	0.962514
25	418.219	0.961041
25	418.913	0.959875
25	419.607	0.958439
25	420.301	0.956498
25	420.995	0.954455
25	421.689	0.953947
25	422.383	0.952491
25	423.077	0.950926
25	423.771	0.949307
25	424.465	0.949054
25	425.159	0.948699
25	425.853	0.94742
25	426.547	0.945775
25	427.241	0.943223
25	427.935	0.939056
25	428.628	0.932588
25	429.322	0.928808
25	430.016	0.92401
25	430.71	0.918404
25	431.404	0.913916
25	432.098	0.911155
25	432.792	0.906332
25	433.486	0.903051
25	434.18	0.90001
25	434.874	0.896253
25	435.568	0.889848
25	436.261	0.882867
25	436.955	0.87363
25	437.649	0.86443
25	438.343	0.854256
25	439.036	0.846123
25	439.73	0.838128
25	440.424	0.83203
25	441.117	0.825987
25	441.811	0.820746
25	442.504	0.814687
25	443.198	0.809688
25	443.891	0.804031
25	444.585	0.799849
25	445.278	0.793673
25	445.971	0.787977
25	446.665	0.782488
25	447.358	0.775423
25	448.051	0.767227
25	448.744	0.763084
25	449.437	0.758012
25	450.13	0.753514
25	450.823	0.751859
25	451.516	0.752087
25	452.209	0.750057
25	452.902	0.749149
25	453.595	0.748491
25	454.287	0.746724
25	454.98	0.743456
25	455.673	0.740407
25	456.365	0.737198
25	457.057	0.732621
25	457.75	0.727402
25	458.442	0.722437
25	459.134	0.716939
25	459.826	0.71331
25	460.518	0.709926
25	461.21	0.706655
25	461.902	0.70417
25	462.594	0.704925
25	463.286	0.702752
25	463.977	0.700305
25	464.669	0.699423
25	465.36	0.697944
25	466.052	0.693139
25	466.743	0.689247
25	467.434	0.685595
25	468.125	0.682332
25	468.816	0.678829
25	469.507	0.673831
25	470.198	0.671544
25	470.889	0.669115
25	471.58	0.663844
25	472.27	0.659852
25	472.96	0.657291
25	473.651	0.651832
25	474.341	0.646725
25	475.031	0.642934
25	475.721	0.638084
25	476.411	0.631867
25	477.101	0.626048
25	477.79	0.620299
25	478.48	0.613104
25	479.169	0.604448
25	479.858	0.597859
25	480.548	0.59037
25	481.237	0.583866
25	481.926	0.577362
25	482.614	0.573045
25	483.303	0.567152
25	483.992	0.562836
25	484.68	0.556334
25	485.368	0.55129
25	486.056	0.544871
25	486.744	0.538714
25	487.432	0.531506
25	488.12	0.525572
25	488.808	0.519478
25	489.495	0.514042
25	490.182	0.509131
25	490.87	0.504939
25	491.557	0.499809
25	492.243	0.495873
25	492.93	0.49253
25	493.617	0.48957
25	494.303	0.48634
25	494.989	0.484962
25	495.676	0.483037
25	496.362	0.480539
25	497.047	0.477702
25	497.733	0.475968
25	498.418	0.472775
25	499.104	0.469107
25	499.789	0.465671
25	500.474	0.46228
25	501.159	0.457397
25	501.843	0.452723
25	502.528	0.448173
25	503.212	0.443724
25	503.896	0.439588
25	504.58	0.436808
25	505.264	0.434025
25	505.948	0.430746
25	506.631	0.427989
25	507.314	0.424893
25	507.997	0.421531
25	508.68	0.417511
25	509.363	0.414128
25	510.046	0.409781
25	510.728	0.405975
25	511.41	0.401307
25	512.092	0.397994
25	512.774	0.393834
25	513.455	0.390502
25	514.137	0.386433
25	514.818	0.382636
25	515.499	0.377655
25	516.18	0.373172
25	516.86	0.368365
25	517.54	0.363706
25	518.221	0.358195
25	518.901	0.353983
25	519.58	0.349783
25	520.26	0.346186
25	520.939	0.342827
25	521.618	0.340068
25	522.297	0.336618
25	522.976	0.33318
25	523.654	0.328925
25	524.332	0.325108
25	525.01	0.32144
25	525.688	0.317957
25	526.366	0.314552
25	527.043	0.310864
25	527.72	0.307628
25	528.397	0.304631
25	529.074	0.301633
25	529.75	0.298773
25	530.426	0.296331
25	531.102	0.29309
25	531.778	0.289849
25	532.454	0.286609
25	533.129	0.283368
25	533.804	0.280127
25	534.479	0.276887
25	535.153	0.273992
25	535.827	0.270751
25	536.501	0.268016
25	537.175	0.265575
25	537.849	0.263384
25	538.522	0.260404
25	539.195	0.257457
25	539.868	0.253904
25	540.54	0.249919
25	541.213	0.245206
25	541.885	0.240907
25	542.556	0.23704
25	543.228	0.233364
25	543.899	0.229516
25	544.57	0.225902
25	545.241	0.222763
25	545.911	0.219895
25	546.581	0.216795
25	547.251	0.214281
25	547.921	0.212311
25	548.59	0.209336
25	549.259	0.206403
25	549.928	0.203924
25	550.596	0.201515
25	551.264	0.199434
25	551.932	0.197504
25	552.6	0.195367
25	553.267	0.192878
25	553.934	0.190642
25	554.601	0.187644
25	555.268	0.185383
25	555.934	0.183228
25	556.6	0.18096
25	557.265	0.177764
25	557.931	0.175237
25	558.596	0.17246
25	559.26	0.169366
25	559.925	0.166795
25	560.589	0.164441
25	561.253	0.162109
25	561.916	0.159267
25	562.58	0.1568
25	563.242	0.154011
25	563.905	0.151924
25	564.567	0.149115
25	565.229	0.146776
25	565.891	0.145235
25	566.552	0.143646
25	567.213	0.141716
25	567.874	0.139956
25	568.534	0.138408
25	569.194	0.136042
25	569.854	0.133642
25	570.514	0.132046
30	358.077	0.0580293
30	358.764	0.0989136
30	359.451	0.15976
30	360.138	0.209605
30	360.825	0.254747
30	361.513	0.28888
30	362.2	0.308347
30	362.888	0.316802
30	363.576	0.3206
30	364.264	0.32393
30	364.952	0.326681
30	365.64	0.330108
30	366.328	0.334932
30	367.017	0.34102
30	367.705	0.347367
30	368.394	0.357267
30	369.083	0.370807
30	369.772	0.386075
30	370.461	0.402343
30	371.15	0.420578
30	371.84	0.439177
30	372.529	0.455886
30	373.219	0.472862
30	373.908	0.489476
30	374.598	0.504051
30	375.288	0.518542
30	375.978	0.533126
30	376.668	0.547869
30	377.358	0.563261
30	378.049	0.581088
30	378.739	0.599486
30	379.43	0.621405
30	380.121	0.643875
30	380.811	0.66487
30	381.502	0.684827
30	382.193	0.702327
30	382.884	0.713606
30	383.575	0.720738
30	384.267	0.72415
30	384.958	0.7236
30	385.649	0.719977
30	386.341	0.713905
30	387.032	0.70672
30	387.724	0.699616
30	388.416	0.693378
30	389.108	0.688159
30	389.8	0.687112
30	390.492	0.688606
30	391.184	0.692942
30	391.876	0.699943
30	392.568	0.70893
30	393.261	0.718601
30	393.953	0.729552
30	394.645	0.741158
30	395.338	0.755859
30	396.03	0.772487
30	396.723	0.79077
30	397.416	0.809326
30	398.109	0.831928
30	398.801	0.85446
30	399.494	0.876798
30	400.187	0.898293
30	400.88	0.92161
30	401.573	0.940504
30	402.266	0.9568
30	402.96	0.972594
30	403.653	0.984374
30	404.346	0.991967
30	405.039	0.998123
30	405.733	1
30	406.426	0.999512
30	407.12	0.998166
30	407.813	0.99396
30	408.507	0.989786
30	409.2	0.986011
30	409.894	0.982109
30	410.587	0.978228
30	411.281	0.975914
30	411.975	0.970368
30	412.668	0.967735
30	413.362	0.963081
30	414.056	0.959581
30	414.75	0.955108
30	415.444	0.952213
30	416.137	0.947983
30	416.831	0.944423
30	417.525	0.941118
30	418.219	0.939317
30	418.913	0.938346
30	419.607	0.936429
30	420.301	0.934487
30	420.995	0.932902
30	421.689	0.931279
30	422.383	0.931339
30	423.077	0.928964
30	423.771	0.929119
30	424.465	0.929233
30	425.159	0.929242
30	425.853	0.927682
30	426.547	0.926924
30	427.241	0.92318
30	427.935	0.919368
30	428.628	0.913885
30	429.322	0.908261
30	430.016	0.903135
30	430.71	0.899261
30	431.404	0.893897
30	432.098	0.889318
30	432.792	0.883671
30	433.486	0.87894
30	434.18	0.87476
30	434.874	0.868795
30	435.568	0.863139
30	436.261	0.85622
30	436.955	0.847477
30	437.649	0.838192
30	438.343	0.831007
30	439.036	0.824
30	439.73	0.817462
30	440.424	0.811937
30	441.117	0.806285
30	441.811	0.7997
30	442.504	0.79248
30	443.198	0.787124
30	443.891	0.782195
30	444.585	0.777512
30	445.278	0.77204
30	445.971	0.766769
30	446.665	0.761872
30	447.358	0.755901
30	448.051	0.7521
30	448.744	0.749469
30	449.437	0.745503
30	450.13	0.742537
[truncated: 2,976 more rows]
