# Supplementary material for: Motor Oil Classification Based on Time-Resolved Fluorescence
Source: PLoS One. 2014 Jul 2;9(7):e100555. doi: 10.1371/journal.pone.0100555 (PMC4079594; doi:10.1371/journal.pone.0100555)
Supplement: Data S1 — The time-resolved fluorescence data of motor oils. (Including Mobil 0W-40, Mobil 5W-30, (c) Mobil 5W-40, Mobil 20W-40, Shell 5W-40, Shell 15W-40, Castrol 5W-40, Prestone 5W-40, and GreatWall 10W-50). The wavelength range is 360 nm to 560 nm, and the time range is 75 ns with an excitation wavelength of 355 nm. The gate width of the ICCD is set to 5 ns. (ZIP) [file pone.0100555.s001.zip › DATA/Mobil 0W-40.xls]

## Sheet: Sheet1
0	358.077	0.000982681
0	358.764	0.00675352
0	359.451	0.0239543
0	360.138	0.037474
0	360.825	0.0478848
0	361.513	0.0609937
0	362.2	0.0727987
0	362.888	0.0858529
0	363.576	0.0966207
0	364.264	0.107051
0	364.952	0.118281
0	365.64	0.130038
0	366.328	0.142803
0	367.017	0.156192
0	367.705	0.165636
0	368.394	0.17853
0	369.083	0.189076
0	369.772	0.201279
0	370.461	0.212628
0	371.15	0.224623
0	371.84	0.23401
0	372.529	0.244148
0	373.219	0.255905
0	373.908	0.266124
0	374.598	0.277656
0	375.288	0.290039
0	375.978	0.301356
0	376.668	0.312894
0	377.358	0.324484
0	378.049	0.337432
0	378.739	0.34943
0	379.43	0.362227
0	380.121	0.376402
0	380.811	0.387401
0	381.502	0.400648
0	382.193	0.414091
0	382.884	0.427193
0	383.575	0.440732
0	384.267	0.455604
0	384.958	0.471205
0	385.649	0.48425
0	386.341	0.499074
0	387.032	0.514655
0	387.724	0.52813
0	388.416	0.541155
0	389.108	0.555648
0	389.8	0.569268
0	390.492	0.583562
0	391.184	0.596028
0	391.876	0.610023
0	392.568	0.626437
0	393.261	0.642516
0	393.953	0.657558
0	394.645	0.674562
0	395.338	0.689935
0	396.03	0.705848
0	396.723	0.72184
0	397.416	0.738324
0	398.109	0.755801
0	398.801	0.769953
0	399.494	0.783129
0	400.187	0.798171
0	400.88	0.811589
0	401.573	0.824704
0	402.266	0.836628
0	402.96	0.846744
0	403.653	0.856824
0	404.346	0.86536
0	405.039	0.876028
0	405.733	0.885505
0	406.426	0.894253
0	407.12	0.903039
0	407.813	0.911559
0	408.507	0.921048
0	409.2	0.930114
0	409.894	0.939154
0	410.587	0.948461
0	411.281	0.955551
0	411.975	0.964556
0	412.668	0.971306
0	413.362	0.977421
0	414.056	0.982909
0	414.75	0.987379
0	415.444	0.992045
0	416.137	0.996464
0	416.831	0.997694
0	417.525	0.998147
0	418.219	0.998003
0	418.913	0.998051
0	419.607	1
0	420.301	0.999512
0	420.995	0.996108
0	421.689	0.993625
0	422.383	0.98974
0	423.077	0.989203
0	423.771	0.98692
0	424.465	0.983917
0	425.159	0.981477
0	425.853	0.974913
0	426.547	0.971143
0	427.241	0.966541
0	427.935	0.960182
0	428.628	0.954781
0	429.322	0.949109
0	430.016	0.943396
0	430.71	0.939453
0	431.404	0.935329
0	432.098	0.934693
0	432.792	0.930705
0	433.486	0.930043
0	434.18	0.928964
0	434.874	0.926832
0	435.568	0.921803
0	436.261	0.91924
0	436.955	0.913925
0	437.649	0.907728
0	438.343	0.8996
0	439.036	0.894214
0	439.73	0.887046
0	440.424	0.880277
0	441.117	0.872573
0	441.811	0.865556
0	442.504	0.85701
0	443.198	0.85104
0	443.891	0.84324
0	444.585	0.835353
0	445.278	0.825715
0	445.971	0.817909
0	446.665	0.806993
0	447.358	0.798939
0	448.051	0.791026
0	448.744	0.783245
0	449.437	0.773479
0	450.13	0.765798
0	450.823	0.757014
0	451.516	0.74941
0	452.209	0.741173
0	452.902	0.735954
0	453.595	0.72789
0	454.287	0.718883
0	454.98	0.710231
0	455.673	0.700847
0	456.365	0.691046
0	457.057	0.682401
0	457.75	0.671878
0	458.442	0.661832
0	459.134	0.6504
0	459.826	0.640486
0	460.518	0.631206
0	461.21	0.622448
0	461.902	0.614853
0	462.594	0.607978
0	463.286	0.601295
0	463.977	0.597171
0	464.669	0.589454
0	465.36	0.583706
0	466.052	0.576368
0	466.743	0.570838
0	467.434	0.566959
0	468.125	0.560542
0	468.816	0.553098
0	469.507	0.546506
0	470.198	0.538294
0	470.889	0.532311
0	471.58	0.526515
0	472.27	0.520192
0	472.96	0.513188
0	473.651	0.503473
0	474.341	0.497519
0	475.031	0.491755
0	475.721	0.483916
0	476.411	0.477567
0	477.101	0.47143
0	477.79	0.464526
0	478.48	0.459082
0	479.169	0.453636
0	479.858	0.448404
0	480.548	0.44132
0	481.237	0.433616
0	481.926	0.427521
0	482.614	0.42202
0	483.303	0.416445
0	483.992	0.410651
0	484.68	0.40402
0	485.368	0.397244
0	486.056	0.393268
0	486.744	0.387607
0	487.432	0.383955
0	488.12	0.378942
0	488.808	0.373342
0	489.495	0.367295
0	490.182	0.361371
0	490.87	0.357228
0	491.557	0.352966
0	492.243	0.346674
0	492.93	0.342746
0	493.617	0.338755
0	494.303	0.33569
0	494.989	0.333102
0	495.676	0.331486
0	496.362	0.329981
0	497.047	0.327962
0	497.733	0.325578
0	498.418	0.322903
0	499.104	0.320449
0	499.789	0.317964
0	500.474	0.315806
0	501.159	0.312726
0	501.843	0.308961
0	502.528	0.306042
0	503.212	0.302741
0	503.896	0.300348
0	504.58	0.29636
0	505.264	0.293738
0	505.948	0.291223
0	506.631	0.287409
0	507.314	0.283758
0	507.997	0.281724
0	508.68	0.277298
0	509.363	0.273723
0	510.046	0.269883
0	510.728	0.267743
0	511.41	0.264133
0	512.092	0.260043
0	512.774	0.256898
0	513.455	0.254185
0	514.137	0.250481
0	514.818	0.247714
0	515.499	0.244121
0	516.18	0.241022
0	516.86	0.23738
0	517.54	0.234263
0	518.221	0.23057
0	518.901	0.227106
0	519.58	0.223545
0	520.26	0.220118
0	520.939	0.217155
0	521.618	0.214974
0	522.297	0.212325
0	522.976	0.209681
0	523.654	0.206046
0	524.332	0.20382
0	525.01	0.201745
0	525.688	0.19979
0	526.366	0.197836
0	527.043	0.196105
0	527.72	0.19395
0	528.397	0.191702
0	529.074	0.189893
0	529.75	0.188713
0	530.426	0.187116
0	531.102	0.185369
0	531.778	0.183335
0	532.454	0.181604
0	533.129	0.179872
0	533.804	0.177765
0	534.479	0.176033
0	535.153	0.174197
0	535.827	0.1723
0	536.501	0.170019
0	537.175	0.168337
0	537.849	0.166588
0	538.522	0.164852
0	539.195	0.162656
0	539.868	0.161375
0	540.54	0.159475
0	541.213	0.157184
0	541.885	0.154744
0	542.556	0.152745
0	543.228	0.15081
0	543.899	0.148697
0	544.57	0.146486
0	545.241	0.14417
0	545.911	0.142043
0	546.581	0.139879
0	547.251	0.137769
0	547.921	0.136216
0	548.59	0.135535
0	549.259	0.133833
0	549.928	0.132624
0	550.596	0.131222
0	551.264	0.131261
0	551.932	0.129706
0	552.6	0.1286
0	553.267	0.127905
0	553.934	0.127213
0	554.601	0.125571
0	555.268	0.124442
0	555.934	0.122252
0	556.6	0.120877
0	557.265	0.118593
0	557.931	0.117125
0	558.596	0.115852
0	559.26	0.11444
0	559.925	0.112463
0	560.589	0.110994
0	561.253	0.108707
0	561.916	0.108106
0	562.58	0.106412
0	563.242	0.10474
0	563.905	0.103563
0	564.567	0.102111
0	565.229	0.101265
0	565.891	0.0997289
0	566.552	0.0982497
0	567.213	0.0971546
0	567.874	0.0957465
0	568.534	0.0951015
0	569.194	0.0935877
0	569.854	0.0921891
0	570.514	0.0929761
5	358.077	0.0306269
5	358.764	0.0459564
5	359.451	0.068349
5	360.138	0.0882567
5	360.825	0.104802
5	361.513	0.121778
5	362.2	0.138992
5	362.888	0.155086
5	363.576	0.170033
5	364.264	0.183748
5	364.952	0.197202
5	365.64	0.210537
5	366.328	0.224215
5	367.017	0.237954
5	367.705	0.251596
5	368.394	0.265287
5	369.083	0.278937
5	369.772	0.292714
5	370.461	0.306112
5	371.15	0.319438
5	371.84	0.332663
5	372.529	0.345531
5	373.219	0.358514
5	373.908	0.371016
5	374.598	0.383835
5	375.288	0.396688
5	375.978	0.409393
5	376.668	0.422205
5	377.358	0.435097
5	378.049	0.448431
5	378.739	0.462995
5	379.43	0.477185
5	380.121	0.492237
5	380.811	0.507035
5	381.502	0.522064
5	382.193	0.537481
5	382.884	0.553242
5	383.575	0.569569
5	384.267	0.585521
5	384.958	0.600771
5	385.649	0.61657
5	386.341	0.631649
5	387.032	0.646536
5	387.724	0.660566
5	388.416	0.674676
5	389.108	0.689142
5	389.8	0.702757
5	390.492	0.716381
5	391.184	0.729868
5	391.876	0.743452
5	392.568	0.757438
5	393.261	0.771399
5	393.953	0.785645
5	394.645	0.799111
5	395.338	0.811547
5	396.03	0.824512
5	396.723	0.837271
5	397.416	0.849608
5	398.109	0.861012
5	398.801	0.871791
5	399.494	0.881878
5	400.187	0.891237
5	400.88	0.900562
5	401.573	0.909415
5	402.266	0.916501
5	402.96	0.922742
5	403.653	0.928629
5	404.346	0.934356
5	405.039	0.939574
5	405.733	0.944612
5	406.426	0.949669
5	407.12	0.954339
5	407.813	0.958659
5	408.507	0.963905
5	409.2	0.969268
5	409.894	0.974045
5	410.587	0.978355
5	411.281	0.982473
5	411.975	0.986109
5	412.668	0.98931
5	413.362	0.991953
5	414.056	0.99439
5	414.75	0.996385
5	415.444	0.997987
5	416.137	0.999225
5	416.831	0.999718
5	417.525	0.999953
5	418.219	1
5	418.913	0.999831
5	419.607	0.999117
5	420.301	0.998068
5	420.995	0.996056
5	421.689	0.993938
5	422.383	0.991223
5	423.077	0.988761
5	423.771	0.986115
5	424.465	0.982996
5	425.159	0.979556
5	425.853	0.976037
5	426.547	0.972506
5	427.241	0.969106
5	427.935	0.965368
5	428.628	0.962124
5	429.322	0.958606
5	430.016	0.954865
5	430.71	0.952004
5	431.404	0.94944
5	432.098	0.947364
5	432.792	0.945431
5	433.486	0.943164
5	434.18	0.940932
5	434.874	0.938031
5	435.568	0.935507
5	436.261	0.932827
5	436.955	0.929447
5	437.649	0.925876
5	438.343	0.921501
5	439.036	0.91719
5	439.73	0.912962
5	440.424	0.90869
5	441.117	0.904593
5	441.811	0.900249
5	442.504	0.895685
5	443.198	0.890987
5	443.891	0.885598
5	444.585	0.879949
5	445.278	0.873624
5	445.971	0.866931
5	446.665	0.860084
5	447.358	0.853212
5	448.051	0.846004
5	448.744	0.838706
5	449.437	0.831556
5	450.13	0.825154
5	450.823	0.818796
5	451.516	0.812411
5	452.209	0.806205
5	452.902	0.799678
5	453.595	0.792686
5	454.287	0.785352
5	454.98	0.77796
5	455.673	0.769646
5	456.365	0.760578
5	457.057	0.751583
5	457.75	0.742438
5	458.442	0.733778
5	459.134	0.724632
5	459.826	0.716058
5	460.518	0.707477
5	461.21	0.69975
5	461.902	0.69267
5	462.594	0.685906
5	463.286	0.679653
5	463.977	0.673489
5	464.669	0.666761
5	465.36	0.66046
5	466.052	0.654256
5	466.743	0.648376
5	467.434	0.641503
5	468.125	0.635026
5	468.816	0.628931
5	469.507	0.622368
5	470.198	0.615754
5	470.889	0.609499
5	471.58	0.603138
5	472.27	0.596307
5	472.96	0.589773
5	473.651	0.583519
5	474.341	0.576848
5	475.031	0.56987
5	475.721	0.56274
5	476.411	0.55559
5	477.101	0.548356
5	477.79	0.54129
5	478.48	0.534438
5	479.169	0.527496
5	479.858	0.520633
5	480.548	0.513717
5	481.237	0.506958
5	481.926	0.500846
5	482.614	0.494904
5	483.303	0.488752
5	483.992	0.482804
5	484.68	0.476821
5	485.368	0.470747
5	486.056	0.464846
5	486.744	0.459048
5	487.432	0.453332
5	488.12	0.447317
5	488.808	0.441705
5	489.495	0.436033
5	490.182	0.430799
5	490.87	0.426214
5	491.557	0.421883
5	492.243	0.417516
5	492.93	0.413668
5	493.617	0.409948
5	494.303	0.406533
5	494.989	0.403159
5	495.676	0.400343
5	496.362	0.397531
5	497.047	0.394125
5	497.733	0.390645
5	498.418	0.387392
5	499.104	0.383733
5	499.789	0.379896
5	500.474	0.37611
5	501.159	0.372089
5	501.843	0.367941
5	502.528	0.363457
5	503.212	0.359517
5	503.896	0.355799
5	504.58	0.351825
5	505.264	0.348056
5	505.948	0.344629
5	506.631	0.340991
5	507.314	0.33742
5	507.997	0.333956
5	508.68	0.330886
5	509.363	0.327165
5	510.046	0.323502
5	510.728	0.320059
5	511.41	0.316251
5	512.092	0.312422
5	512.774	0.308852
5	513.455	0.305279
5	514.137	0.301532
5	514.818	0.297441
5	515.499	0.293772
5	516.18	0.289826
5	516.86	0.285674
5	517.54	0.282142
5	518.221	0.278275
5	518.901	0.274542
5	519.58	0.270775
5	520.26	0.267235
5	520.939	0.263857
5	521.618	0.260619
5	522.297	0.257558
5	522.976	0.25491
5	523.654	0.25194
5	524.332	0.24918
5	525.01	0.246243
5	525.688	0.243617
5	526.366	0.241136
5	527.043	0.238667
5	527.72	0.236188
5	528.397	0.233741
5	529.074	0.231174
5	529.75	0.228769
5	530.426	0.226441
5	531.102	0.22417
5	531.778	0.221836
5	532.454	0.219368
5	533.129	0.216899
5	533.804	0.214378
5	534.479	0.211909
5	535.153	0.209477
5	535.827	0.207152
5	536.501	0.204894
5	537.175	0.202556
5	537.849	0.200144
5	538.522	0.197813
5	539.195	0.195311
5	539.868	0.192849
5	540.54	0.190361
5	541.213	0.18777
5	541.885	0.185091
5	542.556	0.182311
5	543.228	0.179441
5	543.899	0.176964
5	544.57	0.174555
5	545.241	0.172318
5	545.911	0.170138
5	546.581	0.167969
5	547.251	0.165839
5	547.921	0.163762
5	548.59	0.161941
5	549.259	0.160461
5	549.928	0.158818
5	550.596	0.157075
5	551.264	0.155411
5	551.932	0.153718
5	552.6	0.152137
5	553.267	0.150679
5	553.934	0.14923
5	554.601	0.147676
5	555.268	0.145842
5	555.934	0.144007
5	556.6	0.142277
5	557.265	0.140403
5	557.931	0.138571
5	558.596	0.136684
5	559.26	0.134644
5	559.925	0.132699
5	560.589	0.130732
5	561.253	0.129025
5	561.916	0.127181
5	562.58	0.125291
5	563.242	0.123646
5	563.905	0.122268
5	564.567	0.120724
5	565.229	0.119363
5	565.891	0.117954
5	566.552	0.116561
5	567.213	0.11529
5	567.874	0.114015
5	568.534	0.112834
5	569.194	0.111321
5	569.854	0.110152
5	570.514	0.108578
10	358.077	0.0207689
10	358.764	0.0319218
10	359.451	0.0509329
10	360.138	0.0668233
10	360.825	0.0795979
10	361.513	0.0926178
10	362.2	0.105968
10	362.888	0.118365
10	363.576	0.129297
10	364.264	0.139662
10	364.952	0.149524
10	365.64	0.159341
10	366.328	0.169163
10	367.017	0.179861
10	367.705	0.190241
10	368.394	0.200646
10	369.083	0.211231
10	369.772	0.221752
10	370.461	0.231843
10	371.15	0.242302
10	371.84	0.252604
10	372.529	0.262787
10	373.219	0.272417
10	373.908	0.282792
10	374.598	0.293256
10	375.288	0.303364
10	375.978	0.313469
10	376.668	0.323671
10	377.358	0.333868
10	378.049	0.344785
10	378.739	0.35623
10	379.43	0.368511
10	380.121	0.380026
10	380.811	0.391733
10	381.502	0.403852
10	382.193	0.416675
10	382.884	0.430087
10	383.575	0.443919
10	384.267	0.45769
10	384.958	0.470899
10	385.649	0.483873
10	386.341	0.496968
10	387.032	0.510544
10	387.724	0.523668
10	388.416	0.536763
10	389.108	0.550151
10	389.8	0.562978
10	390.492	0.576319
10	391.184	0.589853
10	391.876	0.604126
10	392.568	0.619093
10	393.261	0.633584
10	393.953	0.649032
10	394.645	0.664469
10	395.338	0.679707
10	396.03	0.695232
10	396.723	0.710506
10	397.416	0.726716
10	398.109	0.742755
10	398.801	0.758119
10	399.494	0.77316
10	400.187	0.786982
10	400.88	0.800928
10	401.573	0.814274
10	402.266	0.826338
10	402.96	0.838359
10	403.653	0.848638
10	404.346	0.85792
10	405.039	0.866852
10	405.733	0.875957
10	406.426	0.884953
10	407.12	0.893623
10	407.813	0.902126
10	408.507	0.911291
10	409.2	0.919896
10	409.894	0.928876
10	410.587	0.937365
10	411.281	0.946303
10	411.975	0.954814
10	412.668	0.962886
10	413.362	0.969786
10	414.056	0.97575
10	414.75	0.982007
10	415.444	0.986561
10	416.137	0.990985
10	416.831	0.994537
10	417.525	0.996982
10	418.219	0.998418
10	418.913	0.999532
10	419.607	0.999808
10	420.301	1
10	420.995	0.998265
10	421.689	0.997122
10	422.383	0.994918
10	423.077	0.993356
10	423.771	0.991226
10	424.465	0.988453
10	425.159	0.984999
10	425.853	0.981518
10	426.547	0.978059
10	427.241	0.974515
10	427.935	0.970955
10	428.628	0.967903
10	429.322	0.964067
10	430.016	0.960918
10	430.71	0.958703
10	431.404	0.957515
10	432.098	0.95715
10	432.792	0.956741
10	433.486	0.956474
10	434.18	0.955915
10	434.874	0.953897
10	435.568	0.952276
10	436.261	0.949903
10	436.955	0.946925
10	437.649	0.943014
10	438.343	0.937974
10	439.036	0.93296
10	439.73	0.927236
10	440.424	0.92189
10	441.117	0.917437
10	441.811	0.912385
10	442.504	0.90776
10	443.198	0.902733
10	443.891	0.897554
10	444.585	0.891538
10	445.278	0.884701
10	445.971	0.877965
10	446.665	0.869519
10	447.358	0.861929
10	448.051	0.854432
10	448.744	0.846598
10	449.437	0.838529
10	450.13	0.830825
10	450.823	0.824008
10	451.516	0.817585
10	452.209	0.811729
10	452.902	0.806359
10	453.595	0.799516
10	454.287	0.791984
10	454.98	0.783892
10	455.673	0.775834
10	456.365	0.767018
10	457.057	0.758369
10	457.75	0.749336
10	458.442	0.740609
10	459.134	0.731969
10	459.826	0.72407
10	460.518	0.717641
10	461.21	0.710442
10	461.902	0.703955
10	462.594	0.698419
10	463.286	0.692712
10	463.977	0.687255
10	464.669	0.680982
10	465.36	0.674983
10	466.052	0.668797
10	466.743	0.661921
10	467.434	0.656426
10	468.125	0.650075
10	468.816	0.644113
10	469.507	0.638222
10	470.198	0.63255
10	470.889	0.627474
10	471.58	0.622266
10	472.27	0.616587
10	472.96	0.611019
10	473.651	0.605348
10	474.341	0.599862
10	475.031	0.59373
10	475.721	0.587637
10	476.411	0.58286
10	477.101	0.576218
10	477.79	0.569774
10	478.48	0.563677
10	479.169	0.557349
10	479.858	0.550515
10	480.548	0.544623
10	481.237	0.53853
10	481.926	0.532373
10	482.614	0.525329
10	483.303	0.519675
10	483.992	0.513719
10	484.68	0.508017
10	485.368	0.502758
10	486.056	0.497565
10	486.744	0.492091
10	487.432	0.486807
10	488.12	0.481791
10	488.808	0.476218
10	489.495	0.470702
10	490.182	0.466101
10	490.87	0.461984
10	491.557	0.457746
10	492.243	0.454028
10	492.93	0.450681
10	493.617	0.447596
10	494.303	0.444417
10	494.989	0.441312
10	495.676	0.439185
10	496.362	0.437071
10	497.047	0.434253
10	497.733	0.431327
10	498.418	0.428452
10	499.104	0.424984
10	499.789	0.421379
10	500.474	0.417959
10	501.159	0.414639
10	501.843	0.410831
10	502.528	0.406714
10	503.212	0.402638
10	503.896	0.399202
10	504.58	0.395687
10	505.264	0.392164
10	505.948	0.388653
10	506.631	0.384962
10	507.314	0.381389
10	507.997	0.377961
10	508.68	0.374327
10	509.363	0.370709
10	510.046	0.366648
10	510.728	0.362872
10	511.41	0.359206
10	512.092	0.355732
10	512.774	0.352171
10	513.455	0.348375
10	514.137	0.344477
10	514.818	0.340555
10	515.499	0.336832
10	516.18	0.333557
10	516.86	0.329381
10	517.54	0.325266
10	518.221	0.320859
10	518.901	0.317051
10	519.58	0.313348
10	520.26	0.309884
10	520.939	0.30655
10	521.618	0.303461
10	522.297	0.299704
10	522.976	0.296663
10	523.654	0.293466
10	524.332	0.290644
10	525.01	0.287682
10	525.688	0.284711
10	526.366	0.281944
10	527.043	0.279361
10	527.72	0.276537
10	528.397	0.273948
10	529.074	0.271425
10	529.75	0.269203
10	530.426	0.26689
10	531.102	0.264395
10	531.778	0.262072
10	532.454	0.259489
10	533.129	0.256906
10	533.804	0.254124
10	534.479	0.251541
10	535.153	0.249241
10	535.827	0.246914
10	536.501	0.244631
10	537.175	0.242235
10	537.849	0.239513
10	538.522	0.236887
10	539.195	0.23407
10	539.868	0.231587
10	540.54	0.228749
10	541.213	0.225692
10	541.885	0.222462
10	542.556	0.219186
10	543.228	0.216025
10	543.899	0.213418
10	544.57	0.21055
10	545.241	0.207734
10	545.911	0.205315
10	546.581	0.202719
10	547.251	0.200258
10	547.921	0.197721
10	548.59	0.195721
10	549.259	0.193832
10	549.928	0.191655
10	550.596	0.189737
10	551.264	0.18808
10	551.932	0.186031
10	552.6	0.18426
10	553.267	0.182351
10	553.934	0.180566
10	554.601	0.17847
10	555.268	0.176106
10	555.934	0.173901
10	556.6	0.171781
10	557.265	0.169605
10	557.931	0.167221
10	558.596	0.164861
10	559.26	0.162502
10	559.925	0.160484
10	560.589	0.158277
10	561.253	0.156451
10	561.916	0.154651
10	562.58	0.152345
10	563.242	0.150129
10	563.905	0.148499
10	564.567	0.1469
10	565.229	0.145126
10	565.891	0.143306
10	566.552	0.141759
10	567.213	0.13993
10	567.874	0.13824
10	568.534	0.137159
10	569.194	0.135132
10	569.854	0.134096
10	570.514	0.132917
15	358.077	0.0187982
15	358.764	0.0269265
15	359.451	0.0404226
15	360.138	0.0534011
15	360.825	0.0615972
15	361.513	0.0695649
15	362.2	0.0777692
15	362.888	0.0857369
15	363.576	0.092355
15	364.264	0.0982661
15	364.952	0.102942
15	365.64	0.10763
15	366.328	0.112758
15	367.017	0.118998
15	367.705	0.125822
15	368.394	0.132624
15	369.083	0.138629
15	369.772	0.145443
15	370.461	0.152199
15	371.15	0.15944
15	371.84	0.16597
15	372.529	0.173989
15	373.219	0.181749
15	373.908	0.189626
15	374.598	0.197664
15	375.288	0.206218
15	375.978	0.215008
15	376.668	0.223278
15	377.358	0.232005
15	378.049	0.240669
15	378.739	0.249916
15	379.43	0.259134
15	380.121	0.268893
15	380.811	0.278644
15	381.502	0.289325
15	382.193	0.29911
15	382.884	0.310033
15	383.575	0.321056
15	384.267	0.332731
15	384.958	0.342594
15	385.649	0.354057
15	386.341	0.364565
15	387.032	0.376044
15	387.724	0.386598
15	388.416	0.39853
15	389.108	0.410449
15	389.8	0.422261
15	390.492	0.434542
15	391.184	0.448612
15	391.876	0.461245
15	392.568	0.47568
15	393.261	0.488792
15	393.953	0.504016
15	394.645	0.518911
15	395.338	0.53447
15	396.03	0.551305
15	396.723	0.567382
15	397.416	0.583304
15	398.109	0.600513
15	398.801	0.61743
15	399.494	0.63577
15	400.187	0.651746
15	400.88	0.667524
15	401.573	0.682629
15	402.266	0.696172
15	402.96	0.710967
15	403.653	0.723427
15	404.346	0.736209
15	405.039	0.748061
15	405.733	0.759172
15	406.426	0.770754
15	407.12	0.783015
15	407.813	0.794489
15	408.507	0.806315
15	409.2	0.817862
15	409.894	0.830394
15	410.587	0.842572
15	411.281	0.853922
15	411.975	0.865129
15	412.668	0.876439
15	413.362	0.88638
15	414.056	0.895925
15	414.75	0.905247
15	415.444	0.91398
15	416.137	0.92283
15	416.831	0.928961
15	417.525	0.935914
15	418.219	0.941344
15	418.913	0.946302
15	419.607	0.951097
15	420.301	0.955604
15	420.995	0.958961
15	421.689	0.962475
15	422.383	0.964279
15	423.077	0.966984
15	423.771	0.969714
15	424.465	0.971708
15	425.159	0.973593
15	425.853	0.974302
15	426.547	0.975681
15	427.241	0.976537
15	427.935	0.976001
15	428.628	0.976404
15	429.322	0.9771
15	430.016	0.977076
15	430.71	0.97884
15	431.404	0.980006
15	432.098	0.982467
15	432.792	0.984864
15	433.486	0.988486
15	434.18	0.992111
15	434.874	0.994264
15	435.568	0.996046
15	436.261	0.998003
15	436.955	0.99889
15	437.649	1
15	438.343	0.998214
15	439.036	0.996578
15	439.73	0.994239
15	440.424	0.992444
15	441.117	0.9916
15	441.811	0.990553
15	442.504	0.988623
15	443.198	0.986124
15	443.891	0.983583
15	444.585	0.98093
15	445.278	0.97674
15	445.971	0.972577
15	446.665	0.967374
15	447.358	0.960931
15	448.051	0.954226
15	448.744	0.948272
15	449.437	0.942882
15	450.13	0.936261
15	450.823	0.931436
15	451.516	0.927463
15	452.209	0.923055
15	452.902	0.918293
15	453.595	0.913802
15	454.287	0.908974
15	454.98	0.902587
15	455.673	0.895919
15	456.365	0.889027
15	457.057	0.881295
15	457.75	0.873142
15	458.442	0.865924
15	459.134	0.858892
15	459.826	0.852036
15	460.518	0.843327
15	461.21	0.83748
15	461.902	0.830885
15	462.594	0.826706
15	463.286	0.823281
15	463.977	0.819595
15	464.669	0.815024
15	465.36	0.811142
15	466.052	0.80721
15	466.743	0.80468
15	467.434	0.800126
15	468.125	0.796867
15	468.816	0.791976
15	469.507	0.787579
15	470.198	0.783032
15	470.889	0.778773
15	471.58	0.773785
15	472.27	0.768837
15	472.96	0.764598
15	473.651	0.76042
15	474.341	0.75479
15	475.031	0.748861
15	475.721	0.742493
15	476.411	0.736123
15	477.101	0.730307
15	477.79	0.723408
15	478.48	0.717668
15	479.169	0.710527
15	479.858	0.703313
15	480.548	0.697219
15	481.237	0.691787
15	481.926	0.685981
15	482.614	0.680291
15	483.303	0.673676
15	483.992	0.668318
15	484.68	0.662312
15	485.368	0.657301
15	486.056	0.652124
15	486.744	0.64691
15	487.432	0.640863
15	488.12	0.635808
15	488.808	0.631142
15	489.495	0.626308
15	490.182	0.621596
15	490.87	0.617538
15	491.557	0.614319
15	492.243	0.610871
15	492.93	0.607898
15	493.617	0.605179
15	494.303	0.602979
15	494.989	0.600875
15	495.676	0.598981
15	496.362	0.597891
15	497.047	0.596077
15	497.733	0.593564
15	498.418	0.591324
15	499.104	0.588588
15	499.789	0.586242
15	500.474	0.582377
15	501.159	0.578728
15	501.843	0.574657
15	502.528	0.569924
15	503.212	0.56592
15	503.896	0.562421
15	504.58	0.557946
15	505.264	0.553879
15	505.948	0.550038
15	506.631	0.546292
15	507.314	0.542148
15	507.997	0.539311
15	508.68	0.53518
15	509.363	0.531345
15	510.046	0.526537
15	510.728	0.522885
15	511.41	0.518722
15	512.092	0.514428
15	512.774	0.510062
15	513.455	0.505572
15	514.137	0.500303
15	514.818	0.495994
15	515.499	0.490719
15	516.18	0.485856
15	516.86	0.480937
15	517.54	0.475947
15	518.221	0.470164
15	518.901	0.465736
15	519.58	0.461437
15	520.26	0.456863
15	520.939	0.452807
15	521.618	0.448855
15	522.297	0.445182
15	522.976	0.44165
15	523.654	0.438143
15	524.332	0.435559
15	525.01	0.432039
15	525.688	0.428433
15	526.366	0.425298
15	527.043	0.42201
15	527.72	0.418703
15	528.397	0.415494
15	529.074	0.412164
15	529.75	0.409067
15	530.426	0.405684
15	531.102	0.402429
15	531.778	0.399212
15	532.454	0.395924
15	533.129	0.392637
15	533.804	0.389299
15	534.479	0.386011
15	535.153	0.383071
15	535.827	0.380097
15	536.501	0.376861
15	537.175	0.373498
15	537.849	0.369663
15	538.522	0.366027
15	539.195	0.361521
15	539.868	0.357753
15	540.54	0.353326
15	541.213	0.348833
15	541.885	0.344046
15	542.556	0.339153
15	543.228	0.334654
15	543.899	0.330632
15	544.57	0.326985
15	545.241	0.323576
15	545.911	0.319775
15	546.581	0.31645
15	547.251	0.31275
15	547.921	0.309245
15	548.59	0.306501
15	549.259	0.30302
15	549.928	0.300419
15	550.596	0.296852
15	551.264	0.294477
15	551.932	0.291358
15	552.6	0.288728
15	553.267	0.286086
15	553.934	0.283202
15	554.601	0.280285
15	555.268	0.277866
15	555.934	0.274076
15	556.6	0.271383
15	557.265	0.26773
15	557.931	0.264105
15	558.596	0.260696
15	559.26	0.257195
15	559.925	0.254372
15	560.589	0.250453
15	561.253	0.246914
15	561.916	0.24407
15	562.58	0.240048
15	563.242	0.236845
15	563.905	0.233558
15	564.567	0.231007
15	565.229	0.228379
15	565.891	0.225161
15	566.552	0.223085
15	567.213	0.220451
15	567.874	0.217519
15	568.534	0.215401
15	569.194	0.212925
15	569.854	0.210117
15	570.514	0.205848
20	358.077	0.0322766
20	358.764	0.042317
20	359.451	0.0591364
20	360.138	0.0726523
20	360.825	0.0813247
20	361.513	0.0910059
20	362.2	0.100053
20	362.888	0.107382
20	363.576	0.113555
20	364.264	0.117882
20	364.952	0.122917
20	365.64	0.126437
20	366.328	0.130312
20	367.017	0.135086
20	367.705	0.139377
20	368.394	0.144587
20	369.083	0.150198
20	369.772	0.155823
20	370.461	0.161844
20	371.15	0.16761
20	371.84	0.17464
20	372.529	0.181813
20	373.219	0.189228
20	373.908	0.196862
20	374.598	0.203565
20	375.288	0.211065
20	375.978	0.218164
20	376.668	0.226011
20	377.358	0.233886
20	378.049	0.241312
20	378.739	0.24937
20	379.43	0.258118
20	380.121	0.26686
20	380.811	0.27601
20	381.502	0.284759
20	382.193	0.293895
20	382.884	0.302125
20	383.575	0.311406
20	384.267	0.319619
20	384.958	0.328381
20	385.649	0.336676
20	386.341	0.34453
20	387.032	0.352741
20	387.724	0.362214
20	388.416	0.371131
20	389.108	0.380651
20	389.8	0.390116
20	390.492	0.400111
20	391.184	0.411082
20	391.876	0.423021
20	392.568	0.434878
20	393.261	0.447759
20	393.953	0.460955
20	394.645	0.475011
20	395.338	0.489401
20	396.03	0.503984
20	396.723	0.520034
20	397.416	0.534882
20	398.109	0.549537
20	398.801	0.56529
20	399.494	0.580672
20	400.187	0.594764
20	400.88	0.610424
20	401.573	0.625135
20	402.266	0.639094
20	402.96	0.651537
20	403.653	0.664609
20	404.346	0.676428
20	405.039	0.688211
20	405.733	0.700679
20	406.426	0.713163
20	407.12	0.724464
20	407.813	0.73576
20	408.507	0.746968
20	409.2	0.759572
20	409.894	0.770987
20	410.587	0.783562
20	411.281	0.795442
20	411.975	0.806234
20	412.668	0.817561
20	413.362	0.827588
20	414.056	0.83755
20	414.75	0.847605
20	415.444	0.857933
20	416.137	0.86754
20	416.831	0.875024
20	417.525	0.883102
20	418.219	0.891059
20	418.913	0.896605
20	419.607	0.903314
20	420.301	0.910101
20	420.995	0.915266
20	421.689	0.918825
20	422.383	0.923584
20	423.077	0.928214
20	423.771	0.93169
20	424.465	0.933578
20	425.159	0.937326
20	425.853	0.939446
20	426.547	0.94177
20	427.241	0.943655
20	427.935	0.945976
20	428.628	0.947568
20	429.322	0.950229
20	430.016	0.953775
20	430.71	0.957592
20	431.404	0.961315
20	432.098	0.96608
20	432.792	0.970849
20	433.486	0.976314
20	434.18	0.981342
20	434.874	0.98587
20	435.568	0.989248
20	436.261	0.992071
20	436.955	0.99508
20	437.649	0.996665
20	438.343	0.997889
20	439.036	0.99783
20	439.73	0.997484
20	440.424	0.996717
20	441.117	0.996985
20	441.811	0.996884
20	442.504	0.998282
20	443.198	0.998561
20	443.891	1
20	444.585	0.998264
20	445.278	0.996832
20	445.971	0.995133
20	446.665	0.993222
20	447.358	0.989633
20	448.051	0.986364
20	448.744	0.981148
20	449.437	0.976066
20	450.13	0.971553
20	450.823	0.968662
20	451.516	0.965404
20	452.209	0.962534
20	452.902	0.959191
20	453.595	0.956336
20	454.287	0.952544
20	454.98	0.949191
20	455.673	0.945008
20	456.365	0.938507
20	457.057	0.932355
20	457.75	0.926162
20	458.442	0.919077
20	459.134	0.911866
20	459.826	0.9044
20	460.518	0.89705
20	461.21	0.891755
20	461.902	0.887637
20	462.594	0.884003
20	463.286	0.880926
20	463.977	0.878602
20	464.669	0.876641
20	465.36	0.875674
20	466.052	0.874138
20	466.743	0.873735
20	467.434	0.870736
20	468.125	0.867335
20	468.816	0.86465
20	469.507	0.86101
20	470.198	0.856444
20	470.889	0.851842
20	471.58	0.846641
20	472.27	0.842749
20	472.96	0.839196
20	473.651	0.834385
20	474.341	0.829797
20	475.031	0.824943
20	475.721	0.820276
20	476.411	0.816255
20	477.101	0.812624
20	477.79	0.807473
20	478.48	0.802108
20	479.169	0.79595
20	479.858	0.79119
20	480.548	0.786428
20	481.237	0.78104
20	481.926	0.77654
20	482.614	0.771509
20	483.303	0.766347
20	483.992	0.762345
20	484.68	0.757078
20	485.368	0.752446
20	486.056	0.747119
20	486.744	0.742433
20	487.432	0.737952
20	488.12	0.73285
20	488.808	0.728758
20	489.495	0.724973
20	490.182	0.721677
20	490.87	0.719978
20	491.557	0.718187
20	492.243	0.716774
20	492.93	0.715288
20	493.617	0.714205
20	494.303	0.713063
20	494.989	0.711591
20	495.676	0.710358
20	496.362	0.708319
20	497.047	0.70543
20	497.733	0.702833
20	498.418	0.700549
20	499.104	0.698078
20	499.789	0.69486
20	500.474	0.691753
20	501.159	0.688775
20	501.843	0.684935
20	502.528	0.681531
20	503.212	0.678009
20	503.896	0.673522
20	504.58	0.668303
20	505.264	0.663949
20	505.948	0.660773
20	506.631	0.657559
20	507.314	0.654156
20	507.997	0.650835
20	508.68	0.647536
20	509.363	0.643791
20	510.046	0.640271
20	510.728	0.637729
20	511.41	0.633701
20	512.092	0.629651
20	512.774	0.625493
20	513.455	0.620168
20	514.137	0.614525
20	514.818	0.609404
20	515.499	0.604868
20	516.18	0.599718
20	516.86	0.594224
20	517.54	0.58891
20	518.221	0.582962
20	518.901	0.577416
20	519.58	0.572476
20	520.26	0.568245
20	520.939	0.563059
20	521.618	0.558401
20	522.297	0.554632
20	522.976	0.550633
20	523.654	0.54684
20	524.332	0.543412
20	525.01	0.540143
20	525.688	0.536762
20	526.366	0.5327
20	527.043	0.529295
20	527.72	0.525435
20	528.397	0.521389
20	529.074	0.517461
20	529.75	0.513864
20	530.426	0.509925
20	531.102	0.505635
20	531.778	0.501696
20	532.454	0.498292
20	533.129	0.494888
20	533.804	0.491056
20	534.479	0.487651
20	535.153	0.484285
20	535.827	0.480688
20	536.501	0.477407
20	537.175	0.473371
20	537.849	0.468918
20	538.522	0.464648
20	539.195	0.459704
20	539.868	0.455282
20	540.54	0.450141
20	541.213	0.444566
20	541.885	0.439073
20	542.556	0.432791
20	543.228	0.42763
20	543.899	0.423405
20	544.57	0.418986
20	545.241	0.414937
20	545.911	0.410635
20	546.581	0.406236
20	547.251	0.401773
20	547.921	0.397415
20	548.59	0.394216
20	549.259	0.390228
20	549.928	0.386128
20	550.596	0.382296
20	551.264	0.378933
20	551.932	0.375029
20	552.6	0.371706
20	553.267	0.368606
20	553.934	0.365211
20	554.601	0.361128
20	555.268	0.357929
20	555.934	0.353684
20	556.6	0.349037
20	557.265	0.344535
20	557.931	0.340359
20	558.596	0.335608
20	559.26	0.331304
20	559.925	0.327464
20	560.589	0.322931
20	561.253	0.318209
20	561.916	0.314083
20	562.58	0.309728
20	563.242	0.305231
20	563.905	0.301322
20	564.567	0.297734
20	565.229	0.294392
20	565.891	0.290785
20	566.552	0.287966
20	567.213	0.285233
20	567.874	0.281961
20	568.534	0.27966
20	569.194	0.277273
20	569.854	0.274114
20	570.514	0.268295
25	358.077	0.0341297
25	358.764	0.0492273
25	359.451	0.0696567
25	360.138	0.0856539
25	360.825	0.0955183
25	361.513	0.107087
25	362.2	0.116972
25	362.888	0.125312
25	363.576	0.131871
25	364.264	0.13553
25	364.952	0.139293
25	365.64	0.142676
25	366.328	0.146269
25	367.017	0.151142
25	367.705	0.156086
25	368.394	0.161434
25	369.083	0.167088
25	369.772	0.173574
25	370.461	0.180721
25	371.15	0.187834
25	371.84	0.193873
25	372.529	0.200839
25	373.219	0.208678
25	373.908	0.215617
25	374.598	0.222682
25	375.288	0.230537
25	375.978	0.237482
25	376.668	0.244498
25	377.358	0.251865
25	378.049	0.26132
25	378.739	0.269906
25	379.43	0.27795
25	380.121	0.286113
25	380.811	0.295067
25	381.502	0.302528
25	382.193	0.31055
25	382.884	0.317815
25	383.575	0.324923
25	384.267	0.332162
25	384.958	0.339634
25	385.649	0.34555
25	386.341	0.351898
25	387.032	0.357863
25	387.724	0.364587
25	388.416	0.372106
25	389.108	0.379403
25	389.8	0.387237
25	390.492	0.394698
25	391.184	0.401908
25	391.876	0.411418
25	392.568	0.421622
25	393.261	0.433493
25	393.953	0.444826
25	394.645	0.457112
25	395.338	0.470454
25	396.03	0.483971
25	396.723	0.496952
25	397.416	0.511287
25	398.109	0.525627
25	398.801	0.540778
25	399.494	0.553873
25	400.187	0.56849
25	400.88	0.582469
25	401.573	0.596811
25	402.266	0.609354
25	402.96	0.622537
25	403.653	0.634692
25	404.346	0.645839
25	405.039	0.656425
25	405.733	0.667569
25	406.426	0.678347
25	407.12	0.688932
25	407.813	0.69847
25	408.507	0.709822
25	409.2	0.721078
25	409.894	0.732727
25	410.587	0.743027
25	411.281	0.752951
25	411.975	0.764379
25	412.668	0.774389
25	413.362	0.783255
25	414.056	0.792182
25	414.75	0.801314
25	415.444	0.810822
25	416.137	0.819065
25	416.831	0.828454
25	417.525	0.835517
25	418.219	0.843766
25	418.913	0.851025
25	419.607	0.857959
25	420.301	0.865404
25	420.995	0.872008
25	421.689	0.877943
25	422.383	0.881993
25	423.077	0.88642
25	423.771	0.892509
25	424.465	0.895227
25	425.159	0.899464
25	425.853	0.903761
25	426.547	0.906719
25	427.241	0.908588
25	427.935	0.910865
25	428.628	0.914899
25	429.322	0.919218
25	430.016	0.922925
25	430.71	0.928062
25	431.404	0.93147
25	432.098	0.936803
25	432.792	0.942997
25	433.486	0.950018
25	434.18	0.955508
25	434.874	0.96192
25	435.568	0.968331
25	436.261	0.974768
25	436.955	0.977582
25	437.649	0.981085
25	438.343	0.982339
25	439.036	0.984844
25	439.73	0.987753
25	440.424	0.992059
25	441.117	0.994018
25	441.811	0.99453
25	442.504	0.995097
25	443.198	0.997793
25	443.891	1
25	444.585	0.999986
25	445.278	0.998567
25	445.971	0.996439
25	446.665	0.992134
25	447.358	0.988778
25	448.051	0.985403
25	448.744	0.982729
25	449.437	0.980228
25	450.13	0.979088
25	450.823	0.979185
25	451.516	0.97785
25	452.209	0.975316
25	452.902	0.975361
25	453.595	0.975566
25	454.287	0.974984
25	454.98	0.973169
25	455.673	0.968461
25	456.365	0.961645
25	457.057	0.95556
25	457.75	0.950439
25	458.442	0.946114
25	459.134	0.939064
25	459.826	0.932472
25	460.518	0.928383
25	461.21	0.92345
25	461.902	0.919882
25	462.594	0.919064
25	463.286	0.919303
25	463.977	0.918065
25	464.669	0.916797
25	465.36	0.915234
25	466.052	0.91362
25	466.743	0.910105
25	467.434	0.907771
25	468.125	0.906378
25	468.816	0.904627
25	469.507	0.90099
25	470.198	0.898688
25	470.889	0.89735
25	471.58	0.895047
25	472.27	0.892824
25	472.96	0.890412
25	473.651	0.887807
25	474.341	0.884927
25	475.031	0.881448
25	475.721	0.877127
25	476.411	0.874439
25	477.101	0.869318
25	477.79	0.865497
25	478.48	0.862194
25	479.169	0.859385
25	479.858	0.855147
25	480.548	0.850094
25	481.237	0.844299
25	481.926	0.840381
25	482.614	0.835188
25	483.303	0.830833
25	483.992	0.827253
25	484.68	0.822246
25	485.368	0.817141
25	486.056	0.813415
25	486.744	0.810232
25	487.432	0.807406
25	488.12	0.803597
25	488.808	0.799428
25	489.495	0.795456
25	490.182	0.791991
25	490.87	0.788913
25	491.557	0.785028
25	492.243	0.78137
25	492.93	0.778432
25	493.617	0.776649
25	494.303	0.776403
25	494.989	0.776238
25	495.676	0.775454
25	496.362	0.775462
25	497.047	0.774275
25	497.733	0.773257
25	498.418	0.77353
25	499.104	0.772645
25	499.789	0.770565
25	500.474	0.766498
25	501.159	0.763207
25	501.843	0.759707
25	502.528	0.754948
25	503.212	0.751716
25	503.896	0.748451
25	504.58	0.743153
25	505.264	0.739839
25	505.948	0.736013
25	506.631	0.733379
25	507.314	0.728481
25	507.997	0.725275
25	508.68	0.721817
25	509.363	0.717516
25	510.046	0.713694
25	510.728	0.711344
25	511.41	0.707398
25	512.092	0.703776
25	512.774	0.699851
25	513.455	0.696918
25	514.137	0.691977
25	514.818	0.686673
25	515.499	0.681917
25	516.18	0.677818
25	516.86	0.671865
25	517.54	0.666131
25	518.221	0.659775
25	518.901	0.653798
25	519.58	0.648103
25	520.26	0.643082
25	520.939	0.639236
25	521.618	0.634933
25	522.297	0.630492
25	522.976	0.62619
25	523.654	0.622667
25	524.332	0.619423
25	525.01	0.616172
25	525.688	0.613287
25	526.366	0.610106
25	527.043	0.606028
25	527.72	0.602449
25	528.397	0.5982
25	529.074	0.594445
25	529.75	0.590137
25	530.426	0.586116
25	531.102	0.581777
25	531.778	0.57707
25	532.454	0.572992
25	533.129	0.568914
25	533.804	0.563858
25	534.479	0.55978
25	535.153	0.555601
25	535.827	0.551593
25	536.501	0.547359
25	537.175	0.543572
25	537.849	0.539498
25	538.522	0.535916
25	539.195	0.531531
25	539.868	0.527955
25	540.54	0.522989
25	541.213	0.51757
25	541.885	0.512139
25	542.556	0.506225
25	543.228	0.499821
25	543.899	0.493562
25	544.57	0.487145
25	545.241	0.480951
25	545.911	0.474908
25	546.581	0.469756
25	547.251	0.465211
25	547.921	0.460304
25	548.59	0.456269
25	549.259	0.452858
25	549.928	0.44909
25	550.596	0.445022
25	551.264	0.442081
25	551.932	0.438647
25	552.6	0.434864
25	553.267	0.431007
25	553.934	0.427497
25	554.601	0.423844
25	555.268	0.419102
25	555.934	0.414778
25	556.6	0.410654
25	557.265	0.40578
25	557.931	0.40098
25	558.596	0.395923
25	559.26	0.391445
25	559.925	0.386081
25	560.589	0.380284
25	561.253	0.376175
25	561.916	0.371921
25	562.58	0.366667
25	563.242	0.361679
25	563.905	0.358822
25	564.567	0.354929
25	565.229	0.350601
25	565.891	0.346336
25	566.552	0.343321
25	567.213	0.338809
25	567.874	0.334774
25	568.534	0.332162
25	569.194	0.326603
25	569.854	0.323858
25	570.514	0.320332
30	358.077	0.0377807
30	358.764	0.0597181
30	359.451	0.0858737
30	360.138	0.10447
30	360.825	0.117507
30	361.513	0.132126
30	362.2	0.144652
30	362.888	0.15409
30	363.576	0.161067
30	364.264	0.165463
30	364.952	0.169056
30	365.64	0.172217
30	366.328	0.176208
30	367.017	0.179275
30	367.705	0.183473
30	368.394	0.187736
30	369.083	0.193904
30	369.772	0.200031
30	370.461	0.207941
30	371.15	0.216064
30	371.84	0.223689
30	372.529	0.231175
30	373.219	0.238429
30	373.908	0.245341
30	374.598	0.253579
30	375.288	0.261267
30	375.978	0.269551
30	376.668	0.277361
30	377.358	0.285702
30	378.049	0.296234
30	378.739	0.305931
30	379.43	0.315656
30	380.121	0.324717
30	380.811	0.332463
30	381.502	0.340284
30	382.193	0.346656
30	382.884	0.352654
30	383.575	0.35788
30	384.267	0.361874
30	384.958	0.366199
30	385.649	0.369955
30	386.341	0.374438
30	387.032	0.379841
30	387.724	0.384246
30	388.416	0.389305
30	389.108	0.395532
30	389.8	0.401891
30	390.492	0.408751
30	391.184	0.416888
30	391.876	0.426511
30	392.568	0.435869
30	393.261	0.444625
30	393.953	0.455442
30	394.645	0.468255
30	395.338	0.479892
30	396.03	0.492674
30	396.723	0.506352
30	397.416	0.519983
30	398.109	0.535046
30	398.801	0.551165
30	399.494	0.56829
30	400.187	0.58315
30	400.88	0.595579
30	401.573	0.609414
30	402.266	0.621567
30	402.96	0.634139
30	403.653	0.646678
30	404.346	0.656967
30	405.039	0.665885
30	405.733	0.674731
30	406.426	0.684694
30	407.12	0.696247
30	407.813	0.704285
30	408.507	0.712641
30	409.2	0.722222
30	409.894	0.73025
30	410.587	0.737176
30	411.281	0.745882
30	411.975	0.753296
30	412.668	0.759632
30	413.362	0.765306
30	414.056	0.77576
30	414.75	0.785792
30	415.444	0.792635
30	416.137	0.799771
30	416.831	0.809043
30	417.525	0.815973
30	418.219	0.824169
30	418.913	0.830726
30	419.607	0.837397
30	420.301	0.841309
30	420.995	0.846478
30	421.689	0.853305
30	422.383	0.859344
30	423.077	0.865313
30	423.771	0.873659
30	424.465	0.879125
30	425.159	0.884761
30	425.853	0.890059
30	426.547	0.894775
30	427.241	0.901002
30	427.935	0.90398
30	428.628	0.905486
30	429.322	0.908742
30	430.016	0.909194
30	430.71	0.913542
30	431.404	0.920616
30	432.098	0.929322
30	432.792	0.935976
30	433.486	0.940647
30	434.18	0.948649
30	434.874	0.9579
30	435.568	0.965446
30	436.261	0.97361
30	436.955	0.977848
30	437.649	0.981328
30	438.343	0.981885
30	439.036	0.986177
30	439.73	0.990081
30	440.424	0.992096
30	441.117	0.991876
30	441.811	0.993024
30	442.504	0.99532
30	443.198	0.998541
30	443.891	0.998727
30	444.585	1
30	445.278	0.999039
30	445.971	0.998309
30	446.665	0.999
30	447.358	0.998629
30	448.051	0.995969
30	448.744	0.992249
30	449.437	0.989787
30	450.13	0.988692
[truncated: 2,976 more rows]
