# Supplementary material for: Motor Oil Classification Based on Time-Resolved Fluorescence
Source: PLoS One. 2014 Jul 2;9(7):e100555. doi: 10.1371/journal.pone.0100555 (PMC4079594; doi:10.1371/journal.pone.0100555)
Supplement: Data S1 — The time-resolved fluorescence data of motor oils. (Including Mobil 0W-40, Mobil 5W-30, (c) Mobil 5W-40, Mobil 20W-40, Shell 5W-40, Shell 15W-40, Castrol 5W-40, Prestone 5W-40, and GreatWall 10W-50). The wavelength range is 360 nm to 560 nm, and the time range is 75 ns with an excitation wavelength of 355 nm. The gate width of the ICCD is set to 5 ns. (ZIP) [file pone.0100555.s001.zip › DATA/Mobil 20W-40.xls]

## Sheet: Sheet1
0	358.077	0.0354442
0	358.764	0.0483378
0	359.451	0.0748805
0	360.138	0.107131
0	360.825	0.132886
0	361.513	0.151153
0	362.2	0.163486
0	362.888	0.166798
0	363.576	0.178721
0	364.264	0.189974
0	364.952	0.20235
0	365.64	0.212363
0	366.328	0.220585
0	367.017	0.234374
0	367.705	0.248886
0	368.394	0.261499
0	369.083	0.272979
0	369.772	0.284891
0	370.461	0.30072
0	371.15	0.307636
0	371.84	0.323076
0	372.529	0.339196
0	373.219	0.347849
0	373.908	0.357204
0	374.598	0.369957
0	375.288	0.376884
0	375.978	0.387793
0	376.668	0.395507
0	377.358	0.408595
0	378.049	0.414012
0	378.739	0.424337
0	379.43	0.432548
0	380.121	0.445787
0	380.811	0.465025
0	381.502	0.485051
0	382.193	0.508249
0	382.884	0.532741
0	383.575	0.556133
0	384.267	0.579968
0	384.958	0.598138
0	385.649	0.62454
0	386.341	0.640822
0	387.032	0.656801
0	387.724	0.675122
0	388.416	0.694285
0	389.108	0.702183
0	389.8	0.711656
0	390.492	0.719382
0	391.184	0.720417
0	391.876	0.724852
0	392.568	0.72688
0	393.261	0.726772
0	393.953	0.725564
0	394.645	0.727787
0	395.338	0.737961
0	396.03	0.73985
0	396.723	0.74778
0	397.416	0.745072
0	398.109	0.749808
0	398.801	0.751351
0	399.494	0.760598
0	400.187	0.773136
0	400.88	0.780613
0	401.573	0.786181
0	402.266	0.807069
0	402.96	0.816856
0	403.653	0.829771
0	404.346	0.852494
0	405.039	0.863942
0	405.733	0.879781
0	406.426	0.889201
0	407.12	0.902699
0	407.813	0.9213
0	408.507	0.924666
0	409.2	0.944347
0	409.894	0.966207
0	410.587	0.968246
0	411.281	0.973231
0	411.975	0.990581
0	412.668	0.988131
0	413.362	0.999935
0	414.056	1
0	414.75	0.995943
0	415.444	0.991778
0	416.137	0.983459
0	416.831	0.985693
0	417.525	0.974569
0	418.219	0.977439
0	418.913	0.969034
0	419.607	0.961556
0	420.301	0.955827
0	420.995	0.951597
0	421.689	0.949504
0	422.383	0.94904
0	423.077	0.937085
0	423.771	0.931712
0	424.465	0.930709
0	425.159	0.936254
0	425.853	0.929532
0	426.547	0.926145
0	427.241	0.931205
0	427.935	0.922142
0	428.628	0.917146
0	429.322	0.917783
0	430.016	0.907014
0	430.71	0.908298
0	431.404	0.906507
0	432.098	0.912808
0	432.792	0.906529
0	433.486	0.909712
0	434.18	0.903734
0	434.874	0.914092
0	435.568	0.915743
0	436.261	0.903724
0	436.955	0.902375
0	437.649	0.908255
0	438.343	0.899008
0	439.036	0.889567
0	439.73	0.887237
0	440.424	0.882651
0	441.117	0.868808
0	441.811	0.869078
0	442.504	0.857587
0	443.198	0.855817
0	443.891	0.842416
0	444.585	0.836622
0	445.278	0.832986
0	445.971	0.819057
0	446.665	0.808213
0	447.358	0.795675
0	448.051	0.791608
0	448.744	0.781055
0	449.437	0.772812
0	450.13	0.766241
0	450.823	0.754934
0	451.516	0.752312
0	452.209	0.751621
0	452.902	0.747812
0	453.595	0.74027
0	454.287	0.731088
0	454.98	0.73002
0	455.673	0.720288
0	456.365	0.706391
0	457.057	0.703715
0	457.75	0.691339
0	458.442	0.682632
0	459.134	0.678143
0	459.826	0.668271
0	460.518	0.664074
0	461.21	0.658172
0	461.902	0.65323
0	462.594	0.650101
0	463.286	0.640725
0	463.977	0.650317
0	464.669	0.642883
0	465.36	0.638038
0	466.052	0.63765
0	466.743	0.632481
0	467.434	0.621605
0	468.125	0.621551
0	468.816	0.614646
0	469.507	0.60609
0	470.198	0.60801
0	470.889	0.589031
0	471.58	0.587175
0	472.27	0.582978
0	472.96	0.57508
0	473.651	0.570063
0	474.341	0.567549
0	475.031	0.557363
0	475.721	0.554957
0	476.411	0.548635
0	477.101	0.539701
0	477.79	0.531274
0	478.48	0.526667
0	479.169	0.518812
0	479.858	0.514453
0	480.548	0.505767
0	481.237	0.500329
0	481.926	0.496833
0	482.614	0.484468
0	483.303	0.48353
0	483.992	0.478404
0	484.68	0.474898
0	485.368	0.468737
0	486.056	0.465813
0	486.744	0.46003
0	487.432	0.454807
0	488.12	0.450966
0	488.808	0.444687
0	489.495	0.439454
0	490.182	0.439303
0	490.87	0.433239
0	491.557	0.425103
0	492.243	0.427542
0	492.93	0.423319
0	493.617	0.427753
0	494.303	0.425602
0	494.989	0.421797
0	495.676	0.418461
0	496.362	0.416436
0	497.047	0.418643
0	497.733	0.414622
0	498.418	0.409688
0	499.104	0.407441
0	499.789	0.404881
0	500.474	0.400749
0	501.159	0.39831
0	501.843	0.39385
0	502.528	0.388272
0	503.212	0.383697
0	503.896	0.37966
0	504.58	0.376753
0	505.264	0.374677
0	505.948	0.372757
0	506.631	0.369033
0	507.314	0.362427
0	507.997	0.360013
0	508.68	0.35707
0	509.363	0.352389
0	510.046	0.346972
0	510.728	0.346226
0	511.41	0.341514
0	512.092	0.336682
0	512.774	0.334656
0	513.455	0.328952
0	514.137	0.32551
0	514.818	0.320773
0	515.499	0.316349
0	516.18	0.315356
0	516.86	0.310675
0	517.54	0.305616
0	518.221	0.299246
0	518.901	0.298012
0	519.58	0.294273
0	520.26	0.290358
0	520.939	0.283938
0	521.618	0.284986
0	522.297	0.280995
0	522.976	0.275679
0	523.654	0.273154
0	524.332	0.271773
0	525.01	0.269798
0	525.688	0.268392
0	526.366	0.261272
0	527.043	0.26037
0	527.72	0.257432
0	528.397	0.254066
0	529.074	0.252125
0	529.75	0.249496
0	530.426	0.246868
0	531.102	0.244239
0	531.778	0.24161
0	532.454	0.238982
0	533.129	0.236353
0	533.804	0.233724
0	534.479	0.231096
0	535.153	0.228467
0	535.827	0.225839
0	536.501	0.224073
0	537.175	0.220581
0	537.849	0.218868
0	538.522	0.220128
0	539.195	0.21458
0	539.868	0.212156
0	540.54	0.207288
0	541.213	0.207661
0	541.885	0.203075
0	542.556	0.198616
0	543.228	0.199871
0	543.899	0.191974
0	544.57	0.189787
0	545.241	0.185197
0	545.911	0.187731
0	546.581	0.184768
0	547.251	0.186179
0	547.921	0.1805
0	548.59	0.180823
0	549.259	0.178349
0	549.928	0.173582
0	550.596	0.17205
0	551.264	0.173597
0	551.932	0.17342
0	552.6	0.168467
0	553.267	0.166562
0	553.934	0.166683
0	554.601	0.165711
0	555.268	0.164133
0	555.934	0.159165
0	556.6	0.160399
0	557.265	0.156071
0	557.931	0.156076
0	558.596	0.153229
0	559.26	0.154015
0	559.925	0.149223
0	560.589	0.145695
0	561.253	0.143967
0	561.916	0.143216
0	562.58	0.142626
0	563.242	0.140959
0	563.905	0.13666
0	564.567	0.137784
0	565.229	0.135279
0	565.891	0.132901
0	566.552	0.133249
0	567.213	0.13274
0	567.874	0.131767
0	568.534	0.126849
0	569.194	0.128583
0	569.854	0.124934
0	570.514	0.123533
5	358.077	0.0484306
5	358.764	0.0720318
5	359.451	0.110117
5	360.138	0.158986
5	360.825	0.200761
5	361.513	0.227403
5	362.2	0.241467
5	362.888	0.255082
5	363.576	0.269589
5	364.264	0.288954
5	364.952	0.307006
5	365.64	0.320546
5	366.328	0.338566
5	367.017	0.351924
5	367.705	0.372989
5	368.394	0.389397
5	369.083	0.407006
5	369.772	0.421966
5	370.461	0.440341
5	371.15	0.455624
5	371.84	0.470121
5	372.529	0.484563
5	373.219	0.492943
5	373.908	0.506301
5	374.598	0.517137
5	375.288	0.525689
5	375.978	0.531345
5	376.668	0.538253
5	377.358	0.544661
5	378.049	0.549145
5	378.739	0.559678
5	379.43	0.567431
5	380.121	0.577029
5	380.811	0.591158
5	381.502	0.613349
5	382.193	0.632644
5	382.884	0.658347
5	383.575	0.680145
5	384.267	0.70426
5	384.958	0.724587
5	385.649	0.74461
5	386.341	0.762284
5	387.032	0.77334
5	387.724	0.788062
5	388.416	0.80653
5	389.108	0.816123
5	389.8	0.822205
5	390.492	0.821948
5	391.184	0.82639
5	391.876	0.823246
5	392.568	0.81737
5	393.261	0.813489
5	393.953	0.814498
5	394.645	0.813452
5	395.338	0.818062
5	396.03	0.821803
5	396.723	0.821579
5	397.416	0.824246
5	398.109	0.82185
5	398.801	0.831938
5	399.494	0.838118
5	400.187	0.846198
5	400.88	0.84908
5	401.573	0.855642
5	402.266	0.866796
5	402.96	0.873274
5	403.653	0.888617
5	404.346	0.898898
5	405.039	0.906646
5	405.733	0.920019
5	406.426	0.929524
5	407.12	0.937328
5	407.813	0.951467
5	408.507	0.958828
5	409.2	0.964685
5	409.894	0.976618
5	410.587	0.984073
5	411.281	0.992989
5	411.975	0.99659
5	412.668	1
5	413.362	0.999365
5	414.056	0.998944
5	414.75	0.995385
5	415.444	0.993695
5	416.137	0.988211
5	416.831	0.981808
5	417.525	0.98312
5	418.219	0.978309
5	418.913	0.974801
5	419.607	0.968272
5	420.301	0.960603
5	420.995	0.954848
5	421.689	0.950341
5	422.383	0.944484
5	423.077	0.942475
5	423.771	0.931621
5	424.465	0.93134
5	425.159	0.922835
5	425.853	0.920808
5	426.547	0.918468
5	427.241	0.912835
5	427.935	0.906768
5	428.628	0.901611
5	429.322	0.896581
5	430.016	0.894325
5	430.71	0.892574
5	431.404	0.888627
5	432.098	0.886305
5	432.792	0.882359
5	433.486	0.883073
5	434.18	0.886829
5	434.874	0.886441
5	435.568	0.882728
5	436.261	0.876035
5	436.955	0.874166
5	437.649	0.865217
5	438.343	0.861242
5	439.036	0.858949
5	439.73	0.849823
5	440.424	0.842527
5	441.117	0.831107
5	441.811	0.826432
5	442.504	0.820084
5	443.198	0.812163
5	443.891	0.80383
5	444.585	0.795348
5	445.278	0.791121
5	445.971	0.776674
5	446.665	0.766679
5	447.358	0.751518
5	448.051	0.742891
5	448.744	0.733475
5	449.437	0.728286
5	450.13	0.719514
5	450.823	0.710005
5	451.516	0.704246
5	452.209	0.696787
5	452.902	0.694741
5	453.595	0.686119
5	454.287	0.676203
5	454.98	0.669935
5	455.673	0.664297
5	456.365	0.652121
5	457.057	0.644619
5	457.75	0.638473
5	458.442	0.628057
5	459.134	0.616268
5	459.826	0.610378
5	460.518	0.603111
5	461.21	0.600182
5	461.902	0.591397
5	462.594	0.589505
5	463.286	0.584148
5	463.977	0.579552
5	464.669	0.577305
5	465.36	0.571177
5	466.052	0.568477
5	466.743	0.56163
5	467.434	0.551999
5	468.125	0.544759
5	468.816	0.538183
5	469.507	0.530177
5	470.198	0.524848
5	470.889	0.517193
5	471.58	0.516086
5	472.27	0.505521
5	472.96	0.498566
5	473.651	0.490785
5	474.341	0.483386
5	475.031	0.477599
5	475.721	0.469622
5	476.411	0.465596
5	477.101	0.456913
5	477.79	0.450065
5	478.48	0.442877
5	479.169	0.435582
5	479.858	0.431256
5	480.548	0.424904
5	481.237	0.418608
5	481.926	0.412774
5	482.614	0.407193
5	483.303	0.400126
5	483.992	0.39688
5	484.68	0.390799
5	485.368	0.387221
5	486.056	0.379972
5	486.744	0.377244
5	487.432	0.372863
5	488.12	0.367263
5	488.808	0.362742
5	489.495	0.35553
5	490.182	0.35361
5	490.87	0.3488
5	491.557	0.343587
5	492.243	0.33894
5	492.93	0.336426
5	493.617	0.337083
5	494.303	0.333746
5	494.989	0.331454
5	495.676	0.32906
5	496.362	0.327426
5	497.047	0.324878
5	497.733	0.321466
5	498.418	0.319368
5	499.104	0.319389
5	499.789	0.313724
5	500.474	0.309449
5	501.159	0.305539
5	501.843	0.301126
5	502.528	0.297071
5	503.212	0.29469
5	503.896	0.291501
5	504.58	0.287045
5	505.264	0.282227
5	505.948	0.280604
5	506.631	0.278294
5	507.314	0.278675
5	507.997	0.271608
5	508.68	0.269956
5	509.363	0.265063
5	510.046	0.262592
5	510.728	0.259098
5	511.41	0.258018
5	512.092	0.253057
5	512.774	0.24924
5	513.455	0.246599
5	514.137	0.242597
5	514.818	0.241972
5	515.499	0.237869
5	516.18	0.234934
5	516.86	0.230807
5	517.54	0.227793
5	518.221	0.224069
5	518.901	0.223224
5	519.58	0.219094
5	520.26	0.215084
5	520.939	0.211612
5	521.618	0.211063
5	522.297	0.210224
5	522.976	0.206221
5	523.654	0.204301
5	524.332	0.20322
5	525.01	0.200026
5	525.688	0.198506
5	526.366	0.194281
5	527.043	0.192003
5	527.72	0.190186
5	528.397	0.187434
5	529.074	0.186904
5	529.75	0.184729
5	530.426	0.182555
5	531.102	0.18038
5	531.778	0.178205
5	532.454	0.176031
5	533.129	0.173856
5	533.804	0.171682
5	534.479	0.169507
5	535.153	0.167332
5	535.827	0.165158
5	536.501	0.162856
5	537.175	0.160808
5	537.849	0.159699
5	538.522	0.158001
5	539.195	0.155768
5	539.868	0.154997
5	540.54	0.151066
5	541.213	0.148632
5	541.885	0.147273
5	542.556	0.145448
5	543.228	0.143634
5	543.899	0.141902
5	544.57	0.13924
5	545.241	0.136286
5	545.911	0.134437
5	546.581	0.134668
5	547.251	0.132573
5	547.921	0.130962
5	548.59	0.129927
5	549.259	0.128613
5	549.928	0.126859
5	550.596	0.125662
5	551.264	0.126454
5	551.932	0.12228
5	552.6	0.124354
5	553.267	0.122447
5	553.934	0.121249
5	554.601	0.119946
5	555.268	0.118828
5	555.934	0.11775
5	556.6	0.116352
5	557.265	0.115115
5	557.931	0.114151
5	558.596	0.112678
5	559.26	0.112432
5	559.925	0.110689
5	560.589	0.109576
5	561.253	0.107327
5	561.916	0.10595
5	562.58	0.105103
5	563.242	0.102965
5	563.905	0.102213
5	564.567	0.102226
5	565.229	0.0986263
5	565.891	0.0981813
5	566.552	0.098131
5	567.213	0.0969391
5	567.874	0.0969205
5	568.534	0.0958716
5	569.194	0.0943406
5	569.854	0.092566
5	570.514	0.0921289
10	358.077	0.0478963
10	358.764	0.071054
10	359.451	0.110704
10	360.138	0.158099
10	360.825	0.201782
10	361.513	0.226116
10	362.2	0.244874
10	362.888	0.258647
10	363.576	0.274441
10	364.264	0.29149
10	364.952	0.309249
10	365.64	0.326031
10	366.328	0.341701
10	367.017	0.359203
10	367.705	0.378504
10	368.394	0.395799
10	369.083	0.409673
10	369.772	0.427286
10	370.461	0.44309
10	371.15	0.456203
10	371.84	0.473113
10	372.529	0.483093
10	373.219	0.49257
10	373.908	0.505846
10	374.598	0.520771
10	375.288	0.5211
10	375.978	0.528353
10	376.668	0.533465
10	377.358	0.541653
10	378.049	0.548087
10	378.739	0.557751
10	379.43	0.56443
10	380.121	0.574506
10	380.811	0.595395
10	381.502	0.61766
10	382.193	0.641174
10	382.884	0.670959
10	383.575	0.697815
10	384.267	0.725476
10	384.958	0.750723
10	385.649	0.773172
10	386.341	0.790788
10	387.032	0.807343
10	387.724	0.821559
10	388.416	0.837107
10	389.108	0.84766
10	389.8	0.857418
10	390.492	0.857197
10	391.184	0.857875
10	391.876	0.851265
10	392.568	0.839335
10	393.261	0.825371
10	393.953	0.820079
10	394.645	0.81635
10	395.338	0.819525
10	396.03	0.82039
10	396.723	0.819909
10	397.416	0.820677
10	398.109	0.818526
10	398.801	0.824333
10	399.494	0.824831
10	400.187	0.831884
10	400.88	0.835291
10	401.573	0.841905
10	402.266	0.850524
10	402.96	0.857
10	403.653	0.87426
10	404.346	0.888545
10	405.039	0.895999
10	405.733	0.909386
10	406.426	0.922772
10	407.12	0.932146
10	407.813	0.944006
10	408.507	0.9543
10	409.2	0.963722
10	409.894	0.975808
10	410.587	0.981861
10	411.281	0.992231
10	411.975	0.996776
10	412.668	1
10	413.362	0.996669
10	414.056	0.99348
10	414.75	0.98807
10	415.444	0.984971
10	416.137	0.976704
10	416.831	0.969066
10	417.525	0.967123
10	418.219	0.957648
10	418.913	0.950658
10	419.607	0.941353
10	420.301	0.93125
10	420.995	0.92502
10	421.689	0.916753
10	422.383	0.908628
10	423.077	0.899735
10	423.771	0.892544
10	424.465	0.888168
10	425.159	0.880877
10	425.853	0.875847
10	426.547	0.870424
10	427.241	0.864533
10	427.935	0.858594
10	428.628	0.851711
10	429.322	0.847647
10	430.016	0.842897
10	430.71	0.842174
10	431.404	0.842614
10	432.098	0.838757
10	432.792	0.837079
10	433.486	0.8405
10	434.18	0.842731
10	434.874	0.84398
10	435.568	0.838947
10	436.261	0.832635
10	436.955	0.831306
10	437.649	0.822905
10	438.343	0.819238
10	439.036	0.814063
10	439.73	0.804071
10	440.424	0.793095
10	441.117	0.779605
10	441.811	0.77358
10	442.504	0.765427
10	443.198	0.756486
10	443.891	0.742816
10	444.585	0.735251
10	445.278	0.7255
10	445.971	0.714508
10	446.665	0.697583
10	447.358	0.682682
10	448.051	0.673647
10	448.744	0.660883
10	449.437	0.652405
10	450.13	0.645871
10	450.823	0.633423
10	451.516	0.629016
10	452.209	0.621385
10	452.902	0.614786
10	453.595	0.608262
10	454.287	0.598556
10	454.98	0.595447
10	455.673	0.586491
10	456.365	0.576547
10	457.057	0.568114
10	457.75	0.562009
10	458.442	0.552777
10	459.134	0.545475
10	459.826	0.539221
10	460.518	0.53358
10	461.21	0.530757
10	461.902	0.525638
10	462.594	0.52158
10	463.286	0.522552
10	463.977	0.513787
10	464.669	0.509273
10	465.36	0.503417
10	466.052	0.500771
10	466.743	0.493179
10	467.434	0.485396
10	468.125	0.473695
10	468.816	0.472467
10	469.507	0.464089
10	470.198	0.461377
10	470.889	0.453432
10	471.58	0.447189
10	472.27	0.437441
10	472.96	0.431004
10	473.651	0.424235
10	474.341	0.417735
10	475.031	0.412948
10	475.721	0.406106
10	476.411	0.398369
10	477.101	0.390994
10	477.79	0.382855
10	478.48	0.375744
10	479.169	0.368563
10	479.858	0.365076
10	480.548	0.357518
10	481.237	0.355066
10	481.926	0.349207
10	482.614	0.34307
10	483.303	0.335007
10	483.992	0.333143
10	484.68	0.32837
10	485.368	0.325018
10	486.056	0.318038
10	486.744	0.315713
10	487.432	0.311535
10	488.12	0.306741
10	488.808	0.301922
10	489.495	0.29863
10	490.182	0.295679
10	490.87	0.290764
10	491.557	0.288087
10	492.243	0.285278
10	492.93	0.283247
10	493.617	0.28289
10	494.303	0.282499
10	494.989	0.280937
10	495.676	0.277731
10	496.362	0.275328
10	497.047	0.275035
10	497.733	0.270926
10	498.418	0.269323
10	499.104	0.268206
10	499.789	0.264716
10	500.474	0.262169
10	501.159	0.258983
10	501.843	0.255385
10	502.528	0.252361
10	503.212	0.24814
10	503.896	0.245028
10	504.58	0.242169
10	505.264	0.23866
10	505.948	0.237676
10	506.631	0.23492
10	507.314	0.232591
10	507.997	0.228904
10	508.68	0.227469
10	509.363	0.223505
10	510.046	0.220817
10	510.728	0.218653
10	511.41	0.217046
10	512.092	0.212962
10	512.774	0.210302
10	513.455	0.209451
10	514.137	0.205031
10	514.818	0.202795
10	515.499	0.199658
10	516.18	0.197151
10	516.86	0.194883
10	517.54	0.190709
10	518.221	0.188264
10	518.901	0.187647
10	519.58	0.184085
10	520.26	0.182362
10	520.939	0.178775
10	521.618	0.178601
10	522.297	0.176087
10	522.976	0.173485
10	523.654	0.172062
10	524.332	0.170954
10	525.01	0.169152
10	525.688	0.166604
10	526.366	0.163673
10	527.043	0.162307
10	527.72	0.160879
10	528.397	0.157862
10	529.074	0.157558
10	529.75	0.155744
10	530.426	0.153931
10	531.102	0.152118
10	531.778	0.150305
10	532.454	0.148492
10	533.129	0.146679
10	533.804	0.144866
10	534.479	0.143053
10	535.153	0.14124
10	535.827	0.139427
10	536.501	0.137344
10	537.175	0.135801
10	537.849	0.134401
10	538.522	0.133383
10	539.195	0.131215
10	539.868	0.1292
10	540.54	0.127424
10	541.213	0.126827
10	541.885	0.124337
10	542.556	0.122697
10	543.228	0.121894
10	543.899	0.118906
10	544.57	0.118322
10	545.241	0.116708
10	545.911	0.120682
10	546.581	0.114137
10	547.251	0.114054
10	547.921	0.111573
10	548.59	0.111972
10	549.259	0.109774
10	549.928	0.109185
10	550.596	0.106966
10	551.264	0.107149
10	551.932	0.10742
10	552.6	0.105429
10	553.267	0.104996
10	553.934	0.105063
10	554.601	0.103796
10	555.268	0.102202
10	555.934	0.100678
10	556.6	0.100485
10	557.265	0.0989758
10	557.931	0.0988026
10	558.596	0.0977785
10	559.26	0.0970564
10	559.925	0.0955551
10	560.589	0.0936864
10	561.253	0.0930191
10	561.916	0.0915981
10	562.58	0.0901707
10	563.242	0.0893725
10	563.905	0.0881605
10	564.567	0.0888425
10	565.229	0.0856879
10	565.891	0.0850756
10	566.552	0.0871364
10	567.213	0.0858505
10	567.874	0.0835278
10	568.534	0.0832026
10	569.194	0.0815092
10	569.854	0.0811988
10	570.514	0.0805442
15	358.077	0.0403629
15	358.764	0.0592489
15	359.451	0.0930767
15	360.138	0.133273
15	360.825	0.166065
15	361.513	0.187089
15	362.2	0.200685
15	362.888	0.212216
15	363.576	0.218697
15	364.264	0.231164
15	364.952	0.246118
15	365.64	0.257587
15	366.328	0.267819
15	367.017	0.281628
15	367.705	0.293193
15	368.394	0.304736
15	369.083	0.315834
15	369.772	0.32713
15	370.461	0.339747
15	371.15	0.350029
15	371.84	0.363765
15	372.529	0.37448
15	373.219	0.378413
15	373.908	0.390883
15	374.598	0.398803
15	375.288	0.404804
15	375.978	0.40997
15	376.668	0.417082
15	377.358	0.428218
15	378.049	0.437027
15	378.739	0.448268
15	379.43	0.459161
15	380.121	0.476261
15	380.811	0.503643
15	381.502	0.535491
15	382.193	0.570475
15	382.884	0.613738
15	383.575	0.653157
15	384.267	0.696126
15	384.958	0.734037
15	385.649	0.763929
15	386.341	0.789671
15	387.032	0.812803
15	387.724	0.833962
15	388.416	0.858869
15	389.108	0.873134
15	389.8	0.88772
15	390.492	0.886166
15	391.184	0.882887
15	391.876	0.869407
15	392.568	0.849716
15	393.261	0.82921
15	393.953	0.811275
15	394.645	0.799566
15	395.338	0.796101
15	396.03	0.792246
15	396.723	0.78684
15	397.416	0.782026
15	398.109	0.775785
15	398.801	0.776287
15	399.494	0.775866
15	400.187	0.777703
15	400.88	0.780181
15	401.573	0.782846
15	402.266	0.798132
15	402.96	0.808796
15	403.653	0.826379
15	404.346	0.848336
15	405.039	0.864128
15	405.733	0.883977
15	406.426	0.900377
15	407.12	0.918988
15	407.813	0.932232
15	408.507	0.944398
15	409.2	0.958972
15	409.894	0.970743
15	410.587	0.983013
15	411.281	0.994555
15	411.975	1
15	412.668	0.999118
15	413.362	0.995746
15	414.056	0.989459
15	414.75	0.983152
15	415.444	0.972162
15	416.137	0.962387
15	416.831	0.947596
15	417.525	0.94108
15	418.219	0.927781
15	418.913	0.91584
15	419.607	0.902171
15	420.301	0.887504
15	420.995	0.873981
15	421.689	0.860536
15	422.383	0.850818
15	423.077	0.838494
15	423.771	0.825312
15	424.465	0.816774
15	425.159	0.810115
15	425.853	0.803031
15	426.547	0.797439
15	427.241	0.789512
15	427.935	0.781771
15	428.628	0.778994
15	429.322	0.778658
15	430.016	0.772977
15	430.71	0.777169
15	431.404	0.77901
15	432.098	0.778673
15	432.792	0.783062
15	433.486	0.790978
15	434.18	0.792076
15	434.874	0.79607
15	435.568	0.799879
15	436.261	0.79766
15	436.955	0.795297
15	437.649	0.789872
15	438.343	0.78399
15	439.036	0.778499
15	439.73	0.766032
15	440.424	0.753995
15	441.117	0.739242
15	441.811	0.730518
15	442.504	0.717123
15	443.198	0.703303
15	443.891	0.688783
15	444.585	0.674224
15	445.278	0.664591
15	445.971	0.6462
15	446.665	0.631232
15	447.358	0.613637
15	448.051	0.602848
15	448.744	0.587775
15	449.437	0.581789
15	450.13	0.568464
15	450.823	0.558677
15	451.516	0.553406
15	452.209	0.544891
15	452.902	0.539284
15	453.595	0.532285
15	454.287	0.524683
15	454.98	0.518874
15	455.673	0.51423
15	456.365	0.504745
15	457.057	0.497908
15	457.75	0.491485
15	458.442	0.485197
15	459.134	0.481172
15	459.826	0.480847
15	460.518	0.473829
15	461.21	0.47478
15	461.902	0.468206
15	462.594	0.467402
15	463.286	0.463113
15	463.977	0.462274
15	464.669	0.461014
15	465.36	0.455252
15	466.052	0.453698
15	466.743	0.446938
15	467.434	0.439661
15	468.125	0.432584
15	468.816	0.42562
15	469.507	0.418621
15	470.198	0.411939
15	470.889	0.402817
15	471.58	0.395814
15	472.27	0.38721
15	472.96	0.379886
15	473.651	0.373788
15	474.341	0.366444
15	475.031	0.359403
15	475.721	0.354186
15	476.411	0.348486
15	477.101	0.339921
15	477.79	0.332922
15	478.48	0.326232
15	479.169	0.319106
15	479.858	0.314481
15	480.548	0.309071
15	481.237	0.303642
15	481.926	0.298603
15	482.614	0.294547
15	483.303	0.287733
15	483.992	0.286477
15	484.68	0.280951
15	485.368	0.277401
15	486.056	0.274327
15	486.744	0.269017
15	487.432	0.265386
15	488.12	0.26237
15	488.808	0.260309
15	489.495	0.257386
15	490.182	0.253426
15	490.87	0.252463
15	491.557	0.24865
15	492.243	0.2436
15	492.93	0.241846
15	493.617	0.242164
15	494.303	0.242831
15	494.989	0.242379
15	495.676	0.239349
15	496.362	0.236781
15	497.047	0.237812
15	497.733	0.234314
15	498.418	0.233233
15	499.104	0.231278
15	499.789	0.229487
15	500.474	0.226816
15	501.159	0.222815
15	501.843	0.22023
15	502.528	0.217716
15	503.212	0.21375
15	503.896	0.210382
15	504.58	0.207864
15	505.264	0.205317
15	505.948	0.203897
15	506.631	0.201903
15	507.314	0.202129
15	507.997	0.197141
15	508.68	0.195644
15	509.363	0.191592
15	510.046	0.188652
15	510.728	0.188512
15	511.41	0.187092
15	512.092	0.182628
15	512.774	0.181243
15	513.455	0.178446
15	514.137	0.175259
15	514.818	0.173725
15	515.499	0.170951
15	516.18	0.168465
15	516.86	0.167048
15	517.54	0.162597
15	518.221	0.161012
15	518.901	0.160596
15	519.58	0.157392
15	520.26	0.155689
15	520.939	0.152607
15	521.618	0.15296
15	522.297	0.15072
15	522.976	0.148049
15	523.654	0.148395
15	524.332	0.146171
15	525.01	0.144878
15	525.688	0.142298
15	526.366	0.140453
15	527.043	0.13952
15	527.72	0.138767
15	528.397	0.13524
15	529.074	0.135745
15	529.75	0.134164
15	530.426	0.132582
15	531.102	0.131001
15	531.778	0.12942
15	532.454	0.127839
15	533.129	0.126257
15	533.804	0.124676
15	534.479	0.123095
15	535.153	0.121514
15	535.827	0.119932
15	536.501	0.117719
15	537.175	0.11677
15	537.849	0.116286
15	538.522	0.114492
15	539.195	0.112287
15	539.868	0.112361
15	540.54	0.110189
15	541.213	0.108956
15	541.885	0.106162
15	542.556	0.104999
15	543.228	0.10459
15	543.899	0.102661
15	544.57	0.10224
15	545.241	0.0992511
15	545.911	0.0996276
15	546.581	0.0995271
15	547.251	0.0982385
15	547.921	0.0956356
15	548.59	0.0965711
15	549.259	0.0950907
15	549.928	0.0930631
15	550.596	0.0914892
15	551.264	0.0925533
15	551.932	0.0943377
15	552.6	0.0913489
15	553.267	0.0903363
15	553.934	0.0903737
15	554.601	0.0896394
15	555.268	0.0883719
15	555.934	0.0873967
15	556.6	0.0864986
15	557.265	0.0862273
15	557.931	0.0852007
15	558.596	0.0826422
15	559.26	0.0841717
15	559.925	0.0820552
15	560.589	0.0808555
15	561.253	0.0803925
15	561.916	0.080624
15	562.58	0.0793822
15	563.242	0.0772564
15	563.905	0.0765478
15	564.567	0.0770529
15	565.229	0.0736596
15	565.891	0.0735169
15	566.552	0.075479
15	567.213	0.0742349
15	567.874	0.0725324
15	568.534	0.0714706
15	569.194	0.0703387
15	569.854	0.0698242
15	570.514	0.0693729
20	358.077	0.0375951
20	358.764	0.0555726
20	359.451	0.0833738
20	360.138	0.120159
20	360.825	0.149422
20	361.513	0.168702
20	362.2	0.17924
20	362.888	0.186134
20	363.576	0.192634
20	364.264	0.201651
20	364.952	0.208922
20	365.64	0.216329
20	366.328	0.225266
20	367.017	0.232409
20	367.705	0.241257
20	368.394	0.251021
20	369.083	0.255977
20	369.772	0.265216
20	370.461	0.273029
20	371.15	0.284308
20	371.84	0.291602
20	372.529	0.302665
20	373.219	0.307804
20	373.908	0.315918
20	374.598	0.321446
20	375.288	0.330271
20	375.978	0.337195
20	376.668	0.341067
20	377.358	0.351155
20	378.049	0.36211
20	378.739	0.375931
20	379.43	0.393211
20	380.121	0.415163
20	380.811	0.44718
20	381.502	0.485622
20	382.193	0.533047
20	382.884	0.585717
20	383.575	0.641636
20	384.267	0.692643
20	384.958	0.73858
20	385.649	0.774056
20	386.341	0.804095
20	387.032	0.830359
20	387.724	0.854398
20	388.416	0.885733
20	389.108	0.900957
20	389.8	0.915118
20	390.492	0.912797
20	391.184	0.908214
20	391.876	0.8939
20	392.568	0.868616
20	393.261	0.842405
20	393.953	0.821739
20	394.645	0.804935
20	395.338	0.7953
20	396.03	0.788826
20	396.723	0.783182
20	397.416	0.771986
20	398.109	0.757715
20	398.801	0.755367
20	399.494	0.750001
20	400.187	0.750579
20	400.88	0.751598
20	401.573	0.756607
20	402.266	0.771404
20	402.96	0.783949
20	403.653	0.808883
20	404.346	0.829443
20	405.039	0.854454
20	405.733	0.87218
20	406.426	0.891702
20	407.12	0.909659
20	407.813	0.924443
20	408.507	0.939613
20	409.2	0.953854
20	409.894	0.967553
20	410.587	0.980435
20	411.281	0.991959
20	411.975	1
20	412.668	0.998499
20	413.362	0.989379
20	414.056	0.985587
20	414.75	0.975661
20	415.444	0.96584
20	416.137	0.952466
20	416.831	0.939372
20	417.525	0.926453
20	418.219	0.91166
20	418.913	0.895329
20	419.607	0.881957
20	420.301	0.863097
20	420.995	0.844375
20	421.689	0.832323
20	422.383	0.81834
20	423.077	0.806172
20	423.771	0.789451
20	424.465	0.779829
20	425.159	0.771622
20	425.853	0.762265
20	426.547	0.75674
20	427.241	0.752815
20	427.935	0.743877
20	428.628	0.74103
20	429.322	0.740498
20	430.016	0.742419
20	430.71	0.746291
20	431.404	0.748529
20	432.098	0.756425
20	432.792	0.759861
20	433.486	0.770042
20	434.18	0.77761
20	434.874	0.784752
20	435.568	0.786878
20	436.261	0.785083
20	436.955	0.788284
20	437.649	0.783463
20	438.343	0.779822
20	439.036	0.772244
20	439.73	0.75914
20	440.424	0.747666
20	441.117	0.728204
20	441.811	0.716684
20	442.504	0.701577
20	443.198	0.684277
20	443.891	0.669709
20	444.585	0.649526
20	445.278	0.636829
20	445.971	0.62059
20	446.665	0.599739
20	447.358	0.586368
20	448.051	0.571231
20	448.744	0.554695
20	449.437	0.544144
20	450.13	0.53061
20	450.823	0.520942
20	451.516	0.515923
20	452.209	0.506853
20	452.902	0.498795
20	453.595	0.492585
20	454.287	0.487285
20	454.98	0.480983
20	455.673	0.475034
20	456.365	0.471341
20	457.057	0.463402
20	457.75	0.460287
20	458.442	0.454279
20	459.134	0.451171
20	459.826	0.448274
20	460.518	0.447408
20	461.21	0.446105
20	461.902	0.443192
20	462.594	0.442392
20	463.286	0.441165
20	463.977	0.440881
20	464.669	0.440078
20	465.36	0.436034
20	466.052	0.432764
20	466.743	0.428356
20	467.434	0.42092
20	468.125	0.411043
20	468.816	0.404744
20	469.507	0.398621
20	470.198	0.387302
20	470.889	0.379393
20	471.58	0.373623
20	472.27	0.365327
20	472.96	0.35472
20	473.651	0.347148
20	474.341	0.338501
20	475.031	0.333277
20	475.721	0.327848
20	476.411	0.320494
20	477.101	0.312115
20	477.79	0.306144
20	478.48	0.299607
20	479.169	0.292319
20	479.858	0.288285
20	480.548	0.280932
20	481.237	0.27659
20	481.926	0.270053
20	482.614	0.266208
20	483.303	0.261575
20	483.992	0.25939
20	484.68	0.253623
20	485.368	0.253415
20	486.056	0.249335
20	486.744	0.244977
20	487.432	0.239898
20	488.12	0.236816
20	488.808	0.23432
20	489.495	0.230388
20	490.182	0.229773
20	490.87	0.22687
20	491.557	0.225333
20	492.243	0.222264
20	492.93	0.223364
20	493.617	0.224391
20	494.303	0.22248
20	494.989	0.220437
20	495.676	0.218652
20	496.362	0.217974
20	497.047	0.217309
20	497.733	0.214368
20	498.418	0.212981
20	499.104	0.211097
20	499.789	0.209134
20	500.474	0.20592
20	501.159	0.203043
20	501.843	0.202663
20	502.528	0.198317
20	503.212	0.194969
20	503.896	0.191516
20	504.58	0.189444
20	505.264	0.185961
20	505.948	0.185637
20	506.631	0.182552
20	507.314	0.181926
20	507.997	0.177569
20	508.68	0.176015
20	509.363	0.173627
20	510.046	0.170077
20	510.728	0.169248
20	511.41	0.167698
20	512.092	0.164259
20	512.774	0.162163
20	513.455	0.15968
20	514.137	0.157515
20	514.818	0.156634
20	515.499	0.15273
20	516.18	0.15066
20	516.86	0.149617
20	517.54	0.147053
20	518.221	0.145458
20	518.901	0.144235
20	519.58	0.141031
20	520.26	0.139695
20	520.939	0.136691
20	521.618	0.136937
20	522.297	0.135777
20	522.976	0.132781
20	523.654	0.131962
20	524.332	0.131558
20	525.01	0.129065
20	525.688	0.127483
20	526.366	0.124814
20	527.043	0.123379
20	527.72	0.123983
20	528.397	0.121656
20	529.074	0.120956
20	529.75	0.11958
20	530.426	0.118205
20	531.102	0.116829
20	531.778	0.115453
20	532.454	0.114077
20	533.129	0.112701
20	533.804	0.111326
20	534.479	0.10995
20	535.153	0.108574
20	535.827	0.107198
20	536.501	0.105205
20	537.175	0.104447
20	537.849	0.103262
20	538.522	0.102227
20	539.195	0.100636
20	539.868	0.0997526
20	540.54	0.0976118
20	541.213	0.0965646
20	541.885	0.0952688
20	542.556	0.0939689
20	543.228	0.0922991
20	543.899	0.092105
20	544.57	0.090419
20	545.241	0.0883085
20	545.911	0.0882842
20	546.581	0.0866366
20	547.251	0.0863273
20	547.921	0.08508
20	548.59	0.0848394
20	549.259	0.0835901
20	549.928	0.0819142
20	550.596	0.0811723
20	551.264	0.0817565
20	551.932	0.0822397
20	552.6	0.0801251
20	553.267	0.0800786
20	553.934	0.0789809
20	554.601	0.0791426
20	555.268	0.0783603
20	555.934	0.0761911
20	556.6	0.075993
20	557.265	0.0761507
20	557.931	0.0747841
20	558.596	0.0743171
20	559.26	0.0738522
20	559.925	0.0725745
20	560.589	0.071493
20	561.253	0.0705307
20	561.916	0.0697646
20	562.58	0.0690489
20	563.242	0.0677369
20	563.905	0.0675186
20	564.567	0.0661803
20	565.229	0.0649896
20	565.891	0.0646116
20	566.552	0.0657356
20	567.213	0.0648804
20	567.874	0.063336
20	568.534	0.0628285
20	569.194	0.0629296
20	569.854	0.0614539
20	570.514	0.0606735
25	358.077	0.0334793
25	358.764	0.0457021
25	359.451	0.0743315
25	360.138	0.104081
25	360.825	0.132828
25	361.513	0.148545
25	362.2	0.157148
25	362.888	0.163322
25	363.576	0.168846
25	364.264	0.17484
25	364.952	0.18262
25	365.64	0.187776
25	366.328	0.189331
25	367.017	0.196214
25	367.705	0.201252
25	368.394	0.20763
25	369.083	0.216538
25	369.772	0.219962
25	370.461	0.22826
25	371.15	0.235683
25	371.84	0.243393
25	372.529	0.249708
25	373.219	0.255961
25	373.908	0.2638
25	374.598	0.271325
25	375.288	0.275364
25	375.978	0.279113
25	376.668	0.290748
25	377.358	0.301388
25	378.049	0.311778
25	378.739	0.326175
25	379.43	0.346354
25	380.121	0.370196
25	380.811	0.408059
25	381.502	0.452786
25	382.193	0.506104
25	382.884	0.565309
25	383.575	0.626215
25	384.267	0.684375
25	384.958	0.730124
25	385.649	0.769049
25	386.341	0.802916
25	387.032	0.830069
25	387.724	0.857241
25	388.416	0.889271
25	389.108	0.909348
25	389.8	0.925845
25	390.492	0.928611
25	391.184	0.921414
25	391.876	0.904228
25	392.568	0.872637
25	393.261	0.844336
25	393.953	0.820032
25	394.645	0.801353
25	395.338	0.789405
25	396.03	0.776246
25	396.723	0.769437
25	397.416	0.754785
25	398.109	0.740674
25	398.801	0.735331
25	399.494	0.730786
25	400.187	0.727805
25	400.88	0.72891
25	401.573	0.735828
25	402.266	0.750382
25	402.96	0.766311
25	403.653	0.791301
25	404.346	0.812788
25	405.039	0.837653
25	405.733	0.860802
25	406.426	0.880519
25	407.12	0.904913
25	407.813	0.92007
25	408.507	0.937445
25	409.2	0.952758
25	409.894	0.969811
25	410.587	0.986347
25	411.281	0.989113
25	411.975	0.997469
25	412.668	1
25	413.362	0.995542
25	414.056	0.986034
25	414.75	0.971645
25	415.444	0.959469
25	416.137	0.941699
25	416.831	0.926707
25	417.525	0.914229
25	418.219	0.892095
25	418.913	0.876762
25	419.607	0.855983
25	420.301	0.834625
25	420.995	0.816898
25	421.689	0.804421
25	422.383	0.785742
25	423.077	0.770314
25	423.771	0.754123
25	424.465	0.744079
25	425.159	0.732306
25	425.853	0.722462
25	426.547	0.717334
25	427.241	0.710631
25	427.935	0.703618
25	428.628	0.704699
25	429.322	0.703665
25	430.016	0.705722
25	430.71	0.711853
25	431.404	0.716636
25	432.098	0.72826
25	432.792	0.735503
25	433.486	0.746214
25	434.18	0.755334
25	434.874	0.763165
25	435.568	0.76785
25	436.261	0.769586
25	436.955	0.774142
25	437.649	0.772187
25	438.343	0.766221
25	439.036	0.757951
25	439.73	0.74572
25	440.424	0.729466
25	441.117	0.712221
25	441.811	0.696876
25	442.504	0.677398
25	443.198	0.660365
25	443.891	0.639484
25	444.585	0.621228
25	445.278	0.599937
25	445.971	0.582323
25	446.665	0.564612
25	447.358	0.545722
25	448.051	0.532582
25	448.744	0.515674
25	449.437	0.510354
25	450.13	0.492596
25	450.823	0.483104
25	451.516	0.476467
25	452.209	0.466775
25	452.902	0.461961
25	453.595	0.454556
25	454.287	0.445989
25	454.98	0.440786
25	455.673	0.437503
25	456.365	0.431208
25	457.057	0.424184
25	457.75	0.422828
25	458.442	0.41674
25	459.134	0.415436
25	459.826	0.41495
25	460.518	0.413559
25	461.21	0.415569
25	461.902	0.415314
25	462.594	0.414574
25	463.286	0.418527
25	463.977	0.413838
25	464.669	0.411346
25	465.36	0.408851
25	466.052	0.407291
25	466.743	0.403907
25	467.434	0.391629
25	468.125	0.387629
25	468.816	0.380836
25	469.507	0.370513
25	470.198	0.366169
25	470.889	0.352403
25	471.58	0.345324
25	472.27	0.338542
25	472.96	0.328897
25	473.651	0.319013
25	474.341	0.311351
25	475.031	0.304985
25	475.721	0.297694
25	476.411	0.290266
25	477.101	0.281867
25	477.79	0.276661
25	478.48	0.266843
25	479.169	0.262573
25	479.858	0.257786
25	480.548	0.251377
25	481.237	0.248263
25	481.926	0.243573
25	482.614	0.240259
25	483.303	0.235002
25	483.992	0.231911
25	484.68	0.227378
25	485.368	0.225126
25	486.056	0.21863
25	486.744	0.215994
25	487.432	0.212253
25	488.12	0.209976
25	488.808	0.207857
25	489.495	0.204774
25	490.182	0.204143
25	490.87	0.202745
25	491.557	0.20012
25	492.243	0.199117
25	492.93	0.198905
25	493.617	0.198552
25	494.303	0.197827
25	494.989	0.196247
25	495.676	0.194616
25	496.362	0.192895
25	497.047	0.192068
25	497.733	0.190474
25	498.418	0.189629
25	499.104	0.188614
25	499.789	0.185822
25	500.474	0.183666
25	501.159	0.179392
25	501.843	0.177283
25	502.528	0.175513
25	503.212	0.172831
25	503.896	0.169721
25	504.58	0.167256
25	505.264	0.163993
25	505.948	0.162754
25	506.631	0.159108
25	507.314	0.158095
25	507.997	0.155489
25	508.68	0.153208
25	509.363	0.150039
25	510.046	0.148643
25	510.728	0.145657
25	511.41	0.146413
25	512.092	0.14177
25	512.774	0.140723
25	513.455	0.138493
25	514.137	0.136139
25	514.818	0.134964
25	515.499	0.13245
25	516.18	0.131345
25	516.86	0.129968
25	517.54	0.126832
25	518.221	0.125276
25	518.901	0.123849
25	519.58	0.122382
25	520.26	0.120115
25	520.939	0.117989
25	521.618	0.117825
25	522.297	0.116565
25	522.976	0.114792
25	523.654	0.113483
25	524.332	0.113584
25	525.01	0.111072
25	525.688	0.110797
25	526.366	0.107915
25	527.043	0.107574
25	527.72	0.106397
25	528.397	0.105222
25	529.074	0.10421
25	529.75	0.103051
25	530.426	0.101892
25	531.102	0.100732
25	531.778	0.0995733
25	532.454	0.0984142
25	533.129	0.097255
25	533.804	0.0960959
25	534.479	0.0949367
25	535.153	0.0937776
25	535.827	0.0926184
25	536.501	0.0911288
25	537.175	0.0903001
25	537.849	0.0892501
25	538.522	0.0887157
25	539.195	0.0868863
25	539.868	0.0861565
25	540.54	0.083934
25	541.213	0.0829287
25	541.885	0.0807298
25	542.556	0.080452
25	543.228	0.0791736
25	543.899	0.0788699
25	544.57	0.0769699
25	545.241	0.0756915
25	545.911	0.0754679
25	546.581	0.0737822
25	547.251	0.0739729
25	547.921	0.073163
25	548.59	0.0730782
25	549.259	0.0708675
25	549.928	0.0712654
25	550.596	0.0696362
25	551.264	0.0701047
25	551.932	0.0700105
25	552.6	0.0692807
25	553.267	0.0681224
25	553.934	0.0675573
25	554.601	0.0681247
25	555.268	0.066851
25	555.934	0.0654973
25	556.6	0.0646898
25	557.265	0.0650453
25	557.931	0.0640871
25	558.596	0.0621683
25	559.26	0.0622954
25	559.925	0.0616598
25	560.589	0.060897
25	561.253	0.0606097
25	561.916	0.0595927
25	562.58	0.0591854
25	563.242	0.0575726
25	563.905	0.0588299
25	564.567	0.0574055
25	565.229	0.055369
25	565.891	0.0544296
25	566.552	0.0528899
25	567.213	0.0541518
25	567.874	0.0541659
25	568.534	0.0529276
25	569.194	0.0522001
25	569.854	0.0524944
25	570.514	0.0507216
30	358.077	0.0283664
30	358.764	0.0437416
30	359.451	0.0668372
30	360.138	0.095829
30	360.825	0.120989
30	361.513	0.136303
30	362.2	0.143365
30	362.888	0.150427
30	363.576	0.153545
30	364.264	0.160085
30	364.952	0.164556
30	365.64	0.169644
30	366.328	0.173156
30	367.017	0.175206
30	367.705	0.18129
30	368.394	0.187643
30	369.083	0.192279
30	369.772	0.199425
30	370.461	0.205684
30	371.15	0.212821
30	371.84	0.222192
30	372.529	0.226245
30	373.219	0.232884
30	373.908	0.237417
30	374.598	0.243195
30	375.288	0.251024
30	375.978	0.256506
30	376.668	0.266549
30	377.358	0.275586
30	378.049	0.289894
30	378.739	0.305453
30	379.43	0.328041
30	380.121	0.35471
30	380.811	0.397459
30	381.502	0.443166
30	382.193	0.502062
30	382.884	0.563591
30	383.575	0.624767
30	384.267	0.690118
30	384.958	0.738848
30	385.649	0.778504
30	386.341	0.809085
30	387.032	0.837465
30	387.724	0.871361
30	388.416	0.904199
30	389.108	0.926886
30	389.8	0.939148
30	390.492	0.938645
30	391.184	0.932175
30	391.876	0.913133
30	392.568	0.884447
30	393.261	0.855295
30	393.953	0.82793
30	394.645	0.807543
30	395.338	0.795045
30	396.03	0.78377
30	396.723	0.775264
30	397.416	0.756908
30	398.109	0.741853
30	398.801	0.733027
30	399.494	0.72888
30	400.187	0.723722
30	400.88	0.726351
30	401.573	0.732219
30	402.266	0.74868
30	402.96	0.764281
30	403.653	0.79197
30	404.346	0.82193
30	405.039	0.838016
30	405.733	0.8631
30	406.426	0.879961
30	407.12	0.902685
30	407.813	0.921761
30	408.507	0.938636
30	409.2	0.953959
30	409.894	0.970468
30	410.587	0.982354
30	411.281	0.995326
30	411.975	1
30	412.668	0.998627
30	413.362	0.995242
30	414.056	0.985866
30	414.75	0.970844
30	415.444	0.953922
30	416.137	0.937451
30	416.831	0.919762
30	417.525	0.906447
30	418.219	0.887954
30	418.913	0.870675
30	419.607	0.849662
30	420.301	0.82824
30	420.995	0.80822
30	421.689	0.792097
30	422.383	0.773901
30	423.077	0.750956
30	423.771	0.737668
30	424.465	0.723779
30	425.159	0.708714
30	425.853	0.702503
30	426.547	0.696221
30	427.241	0.692065
30	427.935	0.686051
30	428.628	0.684377
30	429.322	0.685585
30	430.016	0.689126
30	430.71	0.696433
30	431.404	0.701868
30	432.098	0.714356
30	432.792	0.724221
30	433.486	0.737095
30	434.18	0.747584
30	434.874	0.757938
30	435.568	0.764502
30	436.261	0.763938
30	436.955	0.767398
30	437.649	0.764064
30	438.343	0.758587
30	439.036	0.752639
30	439.73	0.739963
30	440.424	0.720328
30	441.117	0.699179
30	441.811	0.686046
30	442.504	0.670953
30	443.198	0.645775
30	443.891	0.6289
30	444.585	0.606937
30	445.278	0.590401
30	445.971	0.570634
30	446.665	0.549104
30	447.358	0.530094
30	448.051	0.516924
30	448.744	0.499584
30	449.437	0.485168
30	450.13	0.481002
[truncated: 2,976 more rows]
