# Supplementary material for: Motor Oil Classification Based on Time-Resolved Fluorescence
Source: PLoS One. 2014 Jul 2;9(7):e100555. doi: 10.1371/journal.pone.0100555 (PMC4079594; doi:10.1371/journal.pone.0100555)
Supplement: Data S1 — The time-resolved fluorescence data of motor oils. (Including Mobil 0W-40, Mobil 5W-30, (c) Mobil 5W-40, Mobil 20W-40, Shell 5W-40, Shell 15W-40, Castrol 5W-40, Prestone 5W-40, and GreatWall 10W-50). The wavelength range is 360 nm to 560 nm, and the time range is 75 ns with an excitation wavelength of 355 nm. The gate width of the ICCD is set to 5 ns. (ZIP) [file pone.0100555.s001.zip › DATA/Mobil5W-40.xls]

## Sheet: Sheet1
0	358.077	0.0264794
0	358.764	0.03889
0	359.451	0.0575788
0	360.138	0.0735377
0	360.825	0.0872902
0	361.513	0.101427
0	362.2	0.115724
0	362.888	0.128798
0	363.576	0.140726
0	364.264	0.152016
0	364.952	0.163484
0	365.64	0.17484
0	366.328	0.186455
0	367.017	0.198
0	367.705	0.209562
0	368.394	0.221172
0	369.083	0.23323
0	369.772	0.245041
0	370.461	0.256307
0	371.15	0.2669
0	371.84	0.277875
0	372.529	0.288413
0	373.219	0.299098
0	373.908	0.309335
0	374.598	0.319363
0	375.288	0.32965
0	375.978	0.339998
0	376.668	0.350956
0	377.358	0.362559
0	378.049	0.373945
0	378.739	0.386027
0	379.43	0.398095
0	380.121	0.410725
0	380.811	0.423346
0	381.502	0.436181
0	382.193	0.449117
0	382.884	0.462315
0	383.575	0.475702
0	384.267	0.488733
0	384.958	0.501286
0	385.649	0.514626
0	386.341	0.527319
0	387.032	0.54088
0	387.724	0.553592
0	388.416	0.566713
0	389.108	0.579917
0	389.8	0.593042
0	390.492	0.606504
0	391.184	0.619918
0	391.876	0.633125
0	392.568	0.647315
0	393.261	0.661079
0	393.953	0.674978
0	394.645	0.688492
0	395.338	0.701985
0	396.03	0.715348
0	396.723	0.729488
0	397.416	0.743928
0	398.109	0.757843
0	398.801	0.770678
0	399.494	0.78358
0	400.187	0.796207
0	400.88	0.809005
0	401.573	0.821303
0	402.266	0.832865
0	402.96	0.843144
0	403.653	0.853019
0	404.346	0.86243
0	405.039	0.871786
0	405.733	0.880323
0	406.426	0.889686
0	407.12	0.899023
0	407.813	0.907703
0	408.507	0.916325
0	409.2	0.925521
0	409.894	0.934751
0	410.587	0.943793
0	411.281	0.952385
0	411.975	0.960905
0	412.668	0.968545
0	413.362	0.974799
0	414.056	0.980714
0	414.75	0.986425
0	415.444	0.990661
0	416.137	0.994124
0	416.831	0.996282
0	417.525	0.997959
0	418.219	0.999667
0	418.913	1
0	419.607	0.999975
0	420.301	0.999858
0	420.995	0.998882
0	421.689	0.997173
0	422.383	0.994782
0	423.077	0.992884
0	423.771	0.9912
0	424.465	0.987968
0	425.159	0.984735
0	425.853	0.981304
0	426.547	0.977457
0	427.241	0.97317
0	427.935	0.969506
0	428.628	0.966447
0	429.322	0.9631
0	430.016	0.959643
0	430.71	0.957307
0	431.404	0.955604
0	432.098	0.954608
0	432.792	0.953923
0	433.486	0.953644
0	434.18	0.953232
0	434.874	0.951799
0	435.568	0.950837
0	436.261	0.948757
0	436.955	0.945867
0	437.649	0.942328
0	438.343	0.937593
0	439.036	0.932468
0	439.73	0.927629
0	440.424	0.922455
0	441.117	0.917704
0	441.811	0.911952
0	442.504	0.90722
0	443.198	0.901611
0	443.891	0.895859
0	444.585	0.889344
0	445.278	0.882426
0	445.971	0.87431
0	446.665	0.86592
0	447.358	0.856705
0	448.051	0.847855
0	448.744	0.838662
0	449.437	0.829961
0	450.13	0.821501
0	450.823	0.814194
0	451.516	0.806476
0	452.209	0.799156
0	452.902	0.791431
0	453.595	0.783426
0	454.287	0.774716
0	454.98	0.765524
0	455.673	0.756086
0	456.365	0.746031
0	457.057	0.735384
0	457.75	0.725292
0	458.442	0.715432
0	459.134	0.706056
0	459.826	0.697825
0	460.518	0.688478
0	461.21	0.681116
0	461.902	0.673749
0	462.594	0.666758
0	463.286	0.660941
0	463.977	0.654529
0	464.669	0.648153
0	465.36	0.642341
0	466.052	0.635761
0	466.743	0.630674
0	467.434	0.623809
0	468.125	0.617698
0	468.816	0.61164
0	469.507	0.604836
0	470.198	0.598862
0	470.889	0.592209
0	471.58	0.585028
0	472.27	0.578337
0	472.96	0.572172
0	473.651	0.566532
0	474.341	0.560289
0	475.031	0.553986
0	475.721	0.547909
0	476.411	0.541278
0	477.101	0.535379
0	477.79	0.5292
0	478.48	0.523259
0	479.169	0.517019
0	479.858	0.510326
0	480.548	0.503546
0	481.237	0.497661
0	481.926	0.491671
0	482.614	0.486212
0	483.303	0.479987
0	483.992	0.474184
0	484.68	0.468348
0	485.368	0.462561
0	486.056	0.45714
0	486.744	0.451918
0	487.432	0.44655
0	488.12	0.441024
0	488.808	0.435306
0	489.495	0.429656
0	490.182	0.42439
0	490.87	0.419422
0	491.557	0.415144
0	492.243	0.410939
0	492.93	0.407132
0	493.617	0.403321
0	494.303	0.400168
0	494.989	0.397072
0	495.676	0.394876
0	496.362	0.392653
0	497.047	0.390124
0	497.733	0.387125
0	498.418	0.383835
0	499.104	0.38066
0	499.789	0.377225
0	500.474	0.373451
0	501.159	0.369717
0	501.843	0.366138
0	502.528	0.362236
0	503.212	0.358746
0	503.896	0.355208
0	504.58	0.352164
0	505.264	0.348707
0	505.948	0.345792
0	506.631	0.342704
0	507.314	0.339885
0	507.997	0.33703
0	508.68	0.333738
0	509.363	0.33013
0	510.046	0.326633
0	510.728	0.322957
0	511.41	0.319274
0	512.092	0.315582
0	512.774	0.312076
0	513.455	0.308524
0	514.137	0.304626
0	514.818	0.301326
0	515.499	0.297917
0	516.18	0.294553
0	516.86	0.290877
0	517.54	0.287628
0	518.221	0.283659
0	518.901	0.280063
0	519.58	0.276207
0	520.26	0.272802
0	520.939	0.269577
0	521.618	0.266539
0	522.297	0.263641
0	522.976	0.260899
0	523.654	0.257941
0	524.332	0.25525
0	525.01	0.252516
0	525.688	0.249771
0	526.366	0.247344
0	527.043	0.244885
0	527.72	0.242374
0	528.397	0.239782
0	529.074	0.237312
0	529.75	0.235121
0	530.426	0.233073
0	531.102	0.230832
0	531.778	0.22886
0	532.454	0.226401
0	533.129	0.223941
0	533.804	0.221417
0	534.479	0.218957
0	535.153	0.216417
0	535.827	0.213891
0	536.501	0.211374
0	537.175	0.208946
0	537.849	0.20624
0	538.522	0.203919
0	539.195	0.201478
0	539.868	0.199118
0	540.54	0.196681
0	541.213	0.194269
0	541.885	0.191717
0	542.556	0.189104
0	543.228	0.186536
0	543.899	0.184229
0	544.57	0.181727
0	545.241	0.179392
0	545.911	0.17722
0	546.581	0.174813
0	547.251	0.172538
0	547.921	0.17035
0	548.59	0.168641
0	549.259	0.167023
0	549.928	0.165361
0	550.596	0.163525
0	551.264	0.162075
0	551.932	0.160331
0	552.6	0.15902
0	553.267	0.15758
0	553.934	0.156295
0	554.601	0.154521
0	555.268	0.152711
0	555.934	0.151025
0	556.6	0.149553
0	557.265	0.147499
0	557.931	0.145526
0	558.596	0.143706
0	559.26	0.141875
0	559.925	0.140165
0	560.589	0.138365
0	561.253	0.13661
0	561.916	0.135061
0	562.58	0.133212
0	563.242	0.131564
0	563.905	0.130345
0	564.567	0.128815
0	565.229	0.127436
0	565.891	0.125873
0	566.552	0.124652
0	567.213	0.123381
0	567.874	0.121957
0	568.534	0.120874
0	569.194	0.119328
0	569.854	0.118229
0	570.514	0.117028
5	358.077	0.0374511
5	358.764	0.0512316
5	359.451	0.0741507
5	360.138	0.0943581
5	360.825	0.111216
5	361.513	0.128336
5	362.2	0.146081
5	362.888	0.162548
5	363.576	0.177738
5	364.264	0.191743
5	364.952	0.205247
5	365.64	0.219187
5	366.328	0.232866
5	367.017	0.246576
5	367.705	0.260358
5	368.394	0.273713
5	369.083	0.287339
5	369.772	0.300469
5	370.461	0.31326
5	371.15	0.325918
5	371.84	0.338072
5	372.529	0.350334
5	373.219	0.362386
5	373.908	0.373867
5	374.598	0.38544
5	375.288	0.396831
5	375.978	0.408346
5	376.668	0.419694
5	377.358	0.431123
5	378.049	0.442826
5	378.739	0.455457
5	379.43	0.468229
5	380.121	0.481342
5	380.811	0.494257
5	381.502	0.507582
5	382.193	0.52099
5	382.884	0.535042
5	383.575	0.549217
5	384.267	0.563573
5	384.958	0.57712
5	385.649	0.591154
5	386.341	0.604457
5	387.032	0.61787
5	387.724	0.630743
5	388.416	0.644048
5	389.108	0.657771
5	389.8	0.670956
5	390.492	0.684123
5	391.184	0.697505
5	391.876	0.710848
5	392.568	0.724717
5	393.261	0.7385
5	393.953	0.752414
5	394.645	0.765697
5	395.338	0.777842
5	396.03	0.790521
5	396.723	0.803329
5	397.416	0.815666
5	398.109	0.827252
5	398.801	0.83855
5	399.494	0.849724
5	400.187	0.860268
5	400.88	0.8705
5	401.573	0.880637
5	402.266	0.889657
5	402.96	0.897357
5	403.653	0.904465
5	404.346	0.911183
5	405.039	0.917699
5	405.733	0.923649
5	406.426	0.929676
5	407.12	0.935765
5	407.813	0.941559
5	408.507	0.948111
5	409.2	0.954705
5	409.894	0.961388
5	410.587	0.967826
5	411.281	0.973777
5	411.975	0.979426
5	412.668	0.98456
5	413.362	0.988805
5	414.056	0.99242
5	414.75	0.995252
5	415.444	0.997617
5	416.137	0.999261
5	416.831	0.999978
5	417.525	1
5	418.219	0.999517
5	418.913	0.99867
5	419.607	0.996923
5	420.301	0.99475
5	420.995	0.991706
5	421.689	0.988396
5	422.383	0.984428
5	423.077	0.980595
5	423.771	0.976843
5	424.465	0.972755
5	425.159	0.968101
5	425.853	0.963685
5	426.547	0.959122
5	427.241	0.954314
5	427.935	0.949948
5	428.628	0.945978
5	429.322	0.942243
5	430.016	0.938834
5	430.71	0.936279
5	431.404	0.93467
5	432.098	0.934065
5	432.792	0.933728
5	433.486	0.933584
5	434.18	0.932895
5	434.874	0.931453
5	435.568	0.930032
5	436.261	0.928295
5	436.955	0.925696
5	437.649	0.922552
5	438.343	0.9177
5	439.036	0.913427
5	439.73	0.909009
5	440.424	0.904649
5	441.117	0.900497
5	441.811	0.895884
5	442.504	0.891251
5	443.198	0.886274
5	443.891	0.880479
5	444.585	0.874857
5	445.278	0.868021
5	445.971	0.860693
5	446.665	0.852874
5	447.358	0.845587
5	448.051	0.837894
5	448.744	0.829787
5	449.437	0.821667
5	450.13	0.814672
5	450.823	0.807751
5	451.516	0.800883
5	452.209	0.794356
5	452.902	0.787728
5	453.595	0.779953
5	454.287	0.772055
5	454.98	0.763943
5	455.673	0.755592
5	456.365	0.746054
5	457.057	0.736106
5	457.75	0.726594
5	458.442	0.717094
5	459.134	0.707652
5	459.826	0.699121
5	460.518	0.690758
5	461.21	0.682787
5	461.902	0.675583
5	462.594	0.668707
5	463.286	0.662692
5	463.977	0.656437
5	464.669	0.650242
5	465.36	0.643855
5	466.052	0.637429
5	466.743	0.631414
5	467.434	0.625205
5	468.125	0.619125
5	468.816	0.613656
5	469.507	0.607739
5	470.198	0.601703
5	470.889	0.595999
5	471.58	0.59037
5	472.27	0.584802
5	472.96	0.579079
5	473.651	0.573128
5	474.341	0.566605
5	475.031	0.559807
5	475.721	0.55311
5	476.411	0.546693
5	477.101	0.540312
5	477.79	0.533807
5	478.48	0.527345
5	479.169	0.520938
5	479.858	0.514816
5	480.548	0.508639
5	481.237	0.502795
5	481.926	0.49703
5	482.614	0.49137
5	483.303	0.485414
5	483.992	0.479961
5	484.68	0.474183
5	485.368	0.468322
5	486.056	0.46265
5	486.744	0.457356
5	487.432	0.452044
5	488.12	0.446702
5	488.808	0.441141
5	489.495	0.435851
5	490.182	0.43087
5	490.87	0.426726
5	491.557	0.422859
5	492.243	0.419187
5	492.93	0.415715
5	493.617	0.412235
5	494.303	0.409339
5	494.989	0.406661
5	495.676	0.404039
5	496.362	0.40153
5	497.047	0.398379
5	497.733	0.395202
5	498.418	0.391898
5	499.104	0.388231
5	499.789	0.384427
5	500.474	0.380503
5	501.159	0.376669
5	501.843	0.372726
5	502.528	0.368366
5	503.212	0.364484
5	503.896	0.360703
5	504.58	0.356847
5	505.264	0.353324
5	505.948	0.349876
5	506.631	0.346387
5	507.314	0.342861
5	507.997	0.339391
5	508.68	0.336155
5	509.363	0.33245
5	510.046	0.328832
5	510.728	0.325287
5	511.41	0.321478
5	512.092	0.317935
5	512.774	0.314296
5	513.455	0.310805
5	514.137	0.306989
5	514.818	0.302979
5	515.499	0.299084
5	516.18	0.29504
5	516.86	0.290999
5	517.54	0.287181
5	518.221	0.28317
5	518.901	0.279471
5	519.58	0.275637
5	520.26	0.272105
5	520.939	0.26873
5	521.618	0.265499
5	522.297	0.26245
5	522.976	0.259602
5	523.654	0.256695
5	524.332	0.253867
5	525.01	0.250992
5	525.688	0.248239
5	526.366	0.245697
5	527.043	0.243215
5	527.72	0.240771
5	528.397	0.238363
5	529.074	0.235851
5	529.75	0.233511
5	530.426	0.231218
5	531.102	0.228841
5	531.778	0.226463
5	532.454	0.223981
5	533.129	0.221499
5	533.804	0.218895
5	534.479	0.216413
5	535.153	0.213938
5	535.827	0.211531
5	536.501	0.209162
5	537.175	0.206776
5	537.849	0.204257
5	538.522	0.201844
5	539.195	0.199336
5	539.868	0.196953
5	540.54	0.19434
5	541.213	0.191646
5	541.885	0.188981
5	542.556	0.186205
5	543.228	0.183433
5	543.899	0.181044
5	544.57	0.178534
5	545.241	0.176046
5	545.911	0.173747
5	546.581	0.171527
5	547.251	0.169406
5	547.921	0.167324
5	548.59	0.165623
5	549.259	0.163773
5	549.928	0.161963
5	550.596	0.160235
5	551.264	0.1587
5	551.932	0.157048
5	552.6	0.155487
5	553.267	0.153978
5	553.934	0.152337
5	554.601	0.150497
5	555.268	0.148959
5	555.934	0.14708
5	556.6	0.145253
5	557.265	0.143449
5	557.931	0.141516
5	558.596	0.139606
5	559.26	0.137715
5	559.925	0.136056
5	560.589	0.134209
5	561.253	0.13243
5	561.916	0.130725
5	562.58	0.128933
5	563.242	0.127136
5	563.905	0.125636
5	564.567	0.12416
5	565.229	0.122751
5	565.891	0.121204
5	566.552	0.119853
5	567.213	0.118404
5	567.874	0.116972
5	568.534	0.115821
5	569.194	0.114416
5	569.854	0.112843
5	570.514	0.110936
10	358.077	0.0381862
10	358.764	0.0499756
10	359.451	0.0700061
10	360.138	0.0878953
10	360.825	0.102352
10	361.513	0.11698
10	362.2	0.132095
10	362.888	0.146611
10	363.576	0.159392
10	364.264	0.170825
10	364.952	0.182146
10	365.64	0.19346
10	366.328	0.204919
10	367.017	0.216707
10	367.705	0.228192
10	368.394	0.23988
10	369.083	0.251408
10	369.772	0.263391
10	370.461	0.275028
10	371.15	0.286213
10	371.84	0.297512
10	372.529	0.308592
10	373.219	0.319038
10	373.908	0.329862
10	374.598	0.340047
10	375.288	0.350528
10	375.978	0.360439
10	376.668	0.370659
10	377.358	0.38127
10	378.049	0.391915
10	378.739	0.403263
10	379.43	0.414995
10	380.121	0.426805
10	380.811	0.439061
10	381.502	0.451225
10	382.193	0.464432
10	382.884	0.477457
10	383.575	0.490757
10	384.267	0.504082
10	384.958	0.516974
10	385.649	0.530333
10	386.341	0.54332
10	387.032	0.555931
10	387.724	0.568125
10	388.416	0.580381
10	389.108	0.593442
10	389.8	0.606147
10	390.492	0.618551
10	391.184	0.631407
10	391.876	0.644311
10	392.568	0.657068
10	393.261	0.670674
10	393.953	0.684887
10	394.645	0.698581
10	395.338	0.711885
10	396.03	0.725253
10	396.723	0.739609
10	397.416	0.7539
10	398.109	0.767696
10	398.801	0.781535
10	399.494	0.795008
10	400.187	0.807293
10	400.88	0.819588
10	401.573	0.831356
10	402.266	0.84263
10	402.96	0.852572
10	403.653	0.860977
10	404.346	0.8691
10	405.039	0.877124
10	405.733	0.884829
10	406.426	0.892853
10	407.12	0.900654
10	407.813	0.908788
10	408.507	0.91676
10	409.2	0.92501
10	409.894	0.934062
10	410.587	0.943036
10	411.281	0.951773
10	411.975	0.959438
10	412.668	0.96732
10	413.362	0.973734
10	414.056	0.979246
10	414.75	0.984796
10	415.444	0.989148
10	416.137	0.992826
10	416.831	0.99519
10	417.525	0.997272
10	418.219	0.998812
10	418.913	0.999415
10	419.607	1
10	420.301	0.999414
10	420.995	0.997547
10	421.689	0.995316
10	422.383	0.992514
10	423.077	0.989859
10	423.771	0.986977
10	424.465	0.98353
10	425.159	0.979562
10	425.853	0.974973
10	426.547	0.970753
10	427.241	0.967053
10	427.935	0.964092
10	428.628	0.961046
10	429.322	0.958666
10	430.016	0.956461
10	430.71	0.955359
10	431.404	0.954896
10	432.098	0.955913
10	432.792	0.957661
10	433.486	0.95931
10	434.18	0.960833
10	434.874	0.961613
10	435.568	0.96165
10	436.261	0.961593
10	436.955	0.960887
10	437.649	0.959471
10	438.343	0.956244
10	439.036	0.953331
10	439.73	0.950244
10	440.424	0.94655
10	441.117	0.943388
10	441.811	0.940363
10	442.504	0.93665
10	443.198	0.932398
10	443.891	0.927328
10	444.585	0.922954
10	445.278	0.91634
10	445.971	0.909041
10	446.665	0.901886
10	447.358	0.894498
10	448.051	0.886297
10	448.744	0.878671
10	449.437	0.871749
10	450.13	0.865446
10	450.823	0.858843
10	451.516	0.852695
10	452.209	0.847097
10	452.902	0.841173
10	453.595	0.835137
10	454.287	0.829122
10	454.98	0.821332
10	455.673	0.812572
10	456.365	0.803588
10	457.057	0.794303
10	457.75	0.785458
10	458.442	0.776806
10	459.134	0.767676
10	459.826	0.759102
10	460.518	0.750405
10	461.21	0.743327
10	461.902	0.737211
10	462.594	0.73097
10	463.286	0.725645
10	463.977	0.720131
10	464.669	0.713749
10	465.36	0.707984
10	466.052	0.702355
10	466.743	0.697097
10	467.434	0.691341
10	468.125	0.684693
10	468.816	0.679233
10	469.507	0.673426
10	470.198	0.667525
10	470.889	0.662071
10	471.58	0.656279
10	472.27	0.650372
10	472.96	0.644583
10	473.651	0.638703
10	474.341	0.633225
10	475.031	0.626793
10	475.721	0.620294
10	476.411	0.613399
10	477.101	0.60724
10	477.79	0.600957
10	478.48	0.594129
10	479.169	0.587463
10	479.858	0.581065
10	480.548	0.574462
10	481.237	0.568493
10	481.926	0.562586
10	482.614	0.557765
10	483.303	0.551791
10	483.992	0.546376
10	484.68	0.541267
10	485.368	0.535606
10	486.056	0.529796
10	486.744	0.524381
10	487.432	0.518494
10	488.12	0.512849
10	488.808	0.507042
10	489.495	0.501346
10	490.182	0.49598
10	490.87	0.491538
10	491.557	0.487403
10	492.243	0.483631
10	492.93	0.480229
10	493.617	0.477212
10	494.303	0.474357
10	494.989	0.47135
10	495.676	0.468872
10	496.362	0.46616
10	497.047	0.46285
10	497.733	0.459631
10	498.418	0.456244
10	499.104	0.452542
10	499.789	0.448478
10	500.474	0.444342
10	501.159	0.440265
10	501.843	0.436087
10	502.528	0.431599
10	503.212	0.427174
10	503.896	0.42324
10	504.58	0.418717
10	505.264	0.414725
10	505.948	0.411005
10	506.631	0.406907
10	507.314	0.403195
10	507.997	0.399612
10	508.68	0.395838
10	509.363	0.391964
10	510.046	0.387766
10	510.728	0.384134
10	511.41	0.379856
10	512.092	0.375909
10	512.774	0.37195
10	513.455	0.367764
10	514.137	0.36354
10	514.818	0.359292
10	515.499	0.35496
10	516.18	0.350622
10	516.86	0.346107
10	517.54	0.341902
10	518.221	0.337291
10	518.901	0.333438
10	519.58	0.329301
10	520.26	0.325185
10	520.939	0.321578
10	521.618	0.318152
10	522.297	0.314944
10	522.976	0.311878
10	523.654	0.308566
10	524.332	0.305331
10	525.01	0.302002
10	525.688	0.29891
10	526.366	0.296145
10	527.043	0.293255
10	527.72	0.290381
10	528.397	0.287449
10	529.074	0.284582
10	529.75	0.282004
10	530.426	0.27951
10	531.102	0.276767
10	531.778	0.274125
10	532.454	0.271235
10	533.129	0.268345
10	533.804	0.26516
10	534.479	0.26227
10	535.153	0.259465
10	535.827	0.256634
10	536.501	0.253849
10	537.175	0.251028
10	537.849	0.247945
10	538.522	0.245139
10	539.195	0.242011
10	539.868	0.239239
10	540.54	0.2361
10	541.213	0.232857
10	541.885	0.229759
10	542.556	0.226315
10	543.228	0.223122
10	543.899	0.220247
10	544.57	0.217171
10	545.241	0.214562
10	545.911	0.211866
10	546.581	0.209317
10	547.251	0.206562
10	547.921	0.203825
10	548.59	0.201779
10	549.259	0.1996
10	549.928	0.197665
10	550.596	0.195593
10	551.264	0.193302
10	551.932	0.191156
10	552.6	0.189156
10	553.267	0.187433
10	553.934	0.185585
10	554.601	0.183498
10	555.268	0.181434
10	555.934	0.17899
10	556.6	0.17681
10	557.265	0.174695
10	557.931	0.172414
10	558.596	0.170042
10	559.26	0.167682
10	559.925	0.165478
10	560.589	0.163092
10	561.253	0.160777
10	561.916	0.158896
10	562.58	0.156704
10	563.242	0.15463
10	563.905	0.15304
10	564.567	0.151386
10	565.229	0.149569
10	565.891	0.147756
10	566.552	0.146073
10	567.213	0.144338
10	567.874	0.142638
10	568.534	0.141167
10	569.194	0.138944
10	569.854	0.137484
10	570.514	0.137313
15	358.077	0.0257373
15	358.764	0.0362201
15	359.451	0.0512773
15	360.138	0.0633051
15	360.825	0.0720285
15	361.513	0.0813488
15	362.2	0.0902102
15	362.888	0.0980513
15	363.576	0.104381
15	364.264	0.110046
15	364.952	0.115271
15	365.64	0.120578
15	366.328	0.126022
15	367.017	0.132127
15	367.705	0.138572
15	368.394	0.14489
15	369.083	0.151858
15	369.772	0.159009
15	370.461	0.166627
15	371.15	0.17408
15	371.84	0.181662
15	372.529	0.189643
15	373.219	0.197542
15	373.908	0.205237
15	374.598	0.213536
15	375.288	0.221652
15	375.978	0.229804
15	376.668	0.238105
15	377.358	0.24665
15	378.049	0.255894
15	378.739	0.265542
15	379.43	0.274907
15	380.121	0.284722
15	380.811	0.294739
15	381.502	0.304915
15	382.193	0.314884
15	382.884	0.325121
15	383.575	0.335744
15	384.267	0.346172
15	384.958	0.356042
15	385.649	0.366639
15	386.341	0.376897
15	387.032	0.386891
15	387.724	0.397026
15	388.416	0.408099
15	389.108	0.41918
15	389.8	0.430418
15	390.492	0.441573
15	391.184	0.453103
15	391.876	0.465155
15	392.568	0.47765
15	393.261	0.490828
15	393.953	0.504508
15	394.645	0.518479
15	395.338	0.532074
15	396.03	0.54654
15	396.723	0.561427
15	397.416	0.57704
15	398.109	0.591956
15	398.801	0.607354
15	399.494	0.62251
15	400.187	0.636969
15	400.88	0.651204
15	401.573	0.664895
15	402.266	0.677923
15	402.96	0.690802
15	403.653	0.70216
15	404.346	0.713807
15	405.039	0.724747
15	405.733	0.735524
15	406.426	0.746244
15	407.12	0.757451
15	407.813	0.768873
15	408.507	0.78
15	409.2	0.791022
15	409.894	0.802909
15	410.587	0.814666
15	411.281	0.826215
15	411.975	0.837211
15	412.668	0.848433
15	413.362	0.857632
15	414.056	0.866894
15	414.75	0.876393
15	415.444	0.885437
15	416.137	0.893577
15	416.831	0.900694
15	417.525	0.906675
15	418.219	0.912728
15	418.913	0.917612
15	419.607	0.922713
15	420.301	0.926864
15	420.995	0.929122
15	421.689	0.931021
15	422.383	0.932741
15	423.077	0.934434
15	423.771	0.936529
15	424.465	0.937949
15	425.159	0.938567
15	425.853	0.938637
15	426.547	0.939628
15	427.241	0.941429
15	427.935	0.942448
15	428.628	0.94427
15	429.322	0.946317
15	430.016	0.947986
15	430.71	0.951002
15	431.404	0.95546
15	432.098	0.961347
15	432.792	0.966852
15	433.486	0.972335
15	434.18	0.978048
15	434.874	0.982667
15	435.568	0.987175
15	436.261	0.991646
15	436.955	0.99442
15	437.649	0.99665
15	438.343	0.997603
15	439.036	0.998602
15	439.73	0.998759
15	440.424	0.999113
15	441.117	0.999913
15	441.811	0.999746
15	442.504	0.999796
15	443.198	1
15	443.891	0.998822
15	444.585	0.996693
15	445.278	0.993358
15	445.971	0.989326
15	446.665	0.985303
15	447.358	0.979965
15	448.051	0.974544
15	448.744	0.969584
15	449.437	0.964073
15	450.13	0.959927
15	450.823	0.955957
15	451.516	0.952032
15	452.209	0.949648
15	452.902	0.945225
15	453.595	0.940935
15	454.287	0.936233
15	454.98	0.93082
15	455.673	0.924779
15	456.365	0.917239
15	457.057	0.909704
15	457.75	0.902115
15	458.442	0.894049
15	459.134	0.887218
15	459.826	0.879974
15	460.518	0.873508
15	461.21	0.867122
15	461.902	0.861634
15	462.594	0.856957
15	463.286	0.852588
15	463.977	0.848268
15	464.669	0.843825
15	465.36	0.83848
15	466.052	0.834473
15	466.743	0.830008
15	467.434	0.825341
15	468.125	0.820811
15	468.816	0.816706
15	469.507	0.812199
15	470.198	0.807469
15	470.889	0.802419
15	471.58	0.798517
15	472.27	0.793219
15	472.96	0.788303
15	473.651	0.783742
15	474.341	0.778493
15	475.031	0.772152
15	475.721	0.766375
15	476.411	0.759774
15	477.101	0.753811
15	477.79	0.747671
15	478.48	0.741645
15	479.169	0.735374
15	479.858	0.729059
15	480.548	0.722086
15	481.237	0.716136
15	481.926	0.709704
15	482.614	0.70482
15	483.303	0.69858
15	483.992	0.692932
15	484.68	0.686848
15	485.368	0.681023
15	486.056	0.674706
15	486.744	0.669308
15	487.432	0.663719
15	488.12	0.658412
15	488.808	0.652348
15	489.495	0.646753
15	490.182	0.640656
15	490.87	0.636401
15	491.557	0.632409
15	492.243	0.62843
15	492.93	0.624889
15	493.617	0.621493
15	494.303	0.618506
15	494.989	0.615931
15	495.676	0.613992
15	496.362	0.612167
15	497.047	0.609678
15	497.733	0.606419
15	498.418	0.603188
15	499.104	0.599742
15	499.789	0.595341
15	500.474	0.591118
15	501.159	0.586922
15	501.843	0.582224
15	502.528	0.576904
15	503.212	0.572105
15	503.896	0.567434
15	504.58	0.563522
15	505.264	0.558942
15	505.948	0.555419
15	506.631	0.551558
15	507.314	0.546928
15	507.997	0.54257
15	508.68	0.538991
15	509.363	0.534006
15	510.046	0.529238
15	510.728	0.523894
15	511.41	0.519098
15	512.092	0.514344
15	512.774	0.508689
15	513.455	0.503888
15	514.137	0.498813
15	514.818	0.493156
15	515.499	0.488335
15	516.18	0.483231
15	516.86	0.477756
15	517.54	0.472387
15	518.221	0.466412
15	518.901	0.461564
15	519.58	0.456354
15	520.26	0.451438
15	520.939	0.446663
15	521.618	0.442382
15	522.297	0.438218
15	522.976	0.434688
15	523.654	0.431049
15	524.332	0.427766
15	525.01	0.423923
15	525.688	0.420168
15	526.366	0.41653
15	527.043	0.412962
15	527.72	0.408957
15	528.397	0.405216
15	529.074	0.401205
15	529.75	0.397373
15	530.426	0.393535
15	531.102	0.38993
15	531.778	0.386468
15	532.454	0.382899
15	533.129	0.379331
15	533.804	0.375665
15	534.479	0.372096
15	535.153	0.368616
15	535.827	0.365221
15	536.501	0.361793
15	537.175	0.358305
15	537.849	0.354417
15	538.522	0.350629
15	539.195	0.346551
15	539.868	0.342527
15	540.54	0.338387
15	541.213	0.334126
15	541.885	0.329936
15	542.556	0.325254
15	543.228	0.320576
15	543.899	0.316543
15	544.57	0.312469
15	545.241	0.308606
15	545.911	0.305043
15	546.581	0.301453
15	547.251	0.297997
15	547.921	0.294292
15	548.59	0.291254
15	549.259	0.288384
15	549.928	0.285383
15	550.596	0.282553
15	551.264	0.279804
15	551.932	0.276878
15	552.6	0.274072
15	553.267	0.270995
15	553.934	0.268121
15	554.601	0.265053
15	555.268	0.262086
15	555.934	0.258983
15	556.6	0.255688
15	557.265	0.252756
15	557.931	0.249341
15	558.596	0.246014
15	559.26	0.2429
15	559.925	0.239833
15	560.589	0.236678
15	561.253	0.233429
15	561.916	0.230306
15	562.58	0.227012
15	563.242	0.223648
15	563.905	0.220993
15	564.567	0.218287
15	565.229	0.215321
15	565.891	0.212463
15	566.552	0.210006
15	567.213	0.207561
15	567.874	0.205259
15	568.534	0.203151
15	569.194	0.200379
15	569.854	0.198839
15	570.514	0.197149
20	358.077	0.0246481
20	358.764	0.0370626
20	359.451	0.053582
20	360.138	0.0670354
20	360.825	0.075428
20	361.513	0.0851944
20	362.2	0.0944301
20	362.888	0.102004
20	363.576	0.107505
20	364.264	0.11217
20	364.952	0.115815
20	365.64	0.11981
20	366.328	0.124419
20	367.017	0.129008
20	367.705	0.134277
20	368.394	0.139423
20	369.083	0.145173
20	369.772	0.151499
20	370.461	0.158078
20	371.15	0.165004
20	371.84	0.171913
20	372.529	0.178768
20	373.219	0.185687
20	373.908	0.191933
20	374.598	0.198261
20	375.288	0.20523
20	375.978	0.212415
20	376.668	0.219538
20	377.358	0.226614
20	378.049	0.234149
20	378.739	0.243293
20	379.43	0.252293
20	380.121	0.261134
20	380.811	0.270008
20	381.502	0.278833
20	382.193	0.287048
20	382.884	0.295742
20	383.575	0.304605
20	384.267	0.312731
20	384.958	0.319833
20	385.649	0.326993
20	386.341	0.334514
20	387.032	0.342221
20	387.724	0.349327
20	388.416	0.357259
20	389.108	0.365313
20	389.8	0.373965
20	390.492	0.383134
20	391.184	0.392613
20	391.876	0.402796
20	392.568	0.413542
20	393.261	0.42543
20	393.953	0.436978
20	394.645	0.44921
20	395.338	0.461529
20	396.03	0.474197
20	396.723	0.487446
20	397.416	0.500307
20	398.109	0.513914
20	398.801	0.527812
20	399.494	0.541026
20	400.187	0.555445
20	400.88	0.569199
20	401.573	0.583442
20	402.266	0.596938
20	402.96	0.60989
20	403.653	0.622584
20	404.346	0.634021
20	405.039	0.645357
20	405.733	0.656457
20	406.426	0.66744
20	407.12	0.677746
20	407.813	0.687486
20	408.507	0.697478
20	409.2	0.707485
20	409.894	0.718423
20	410.587	0.728894
20	411.281	0.739907
20	411.975	0.750578
20	412.668	0.76147
20	413.362	0.772611
20	414.056	0.783656
20	414.75	0.793723
20	415.444	0.803338
20	416.137	0.812147
20	416.831	0.820999
20	417.525	0.828557
20	418.219	0.835791
20	418.913	0.841236
20	419.607	0.846284
20	420.301	0.850683
20	420.995	0.855213
20	421.689	0.859975
20	422.383	0.863672
20	423.077	0.867633
20	423.771	0.871278
20	424.465	0.874869
20	425.159	0.879033
20	425.853	0.882166
20	426.547	0.885866
20	427.241	0.889045
20	427.935	0.891821
20	428.628	0.895721
20	429.322	0.899832
20	430.016	0.903945
20	430.71	0.908595
20	431.404	0.913455
20	432.098	0.92118
20	432.792	0.927928
20	433.486	0.935704
20	434.18	0.942998
20	434.874	0.949719
20	435.568	0.955988
20	436.261	0.962997
20	436.955	0.969313
20	437.649	0.976278
20	438.343	0.979912
20	439.036	0.98355
20	439.73	0.986706
20	440.424	0.990408
20	441.117	0.993452
20	441.811	0.996846
20	442.504	0.998851
20	443.198	1
20	443.891	0.999323
20	444.585	0.999323
20	445.278	0.998262
20	445.971	0.995042
20	446.665	0.992542
20	447.358	0.989982
20	448.051	0.986034
20	448.744	0.982842
20	449.437	0.980162
20	450.13	0.978291
20	450.823	0.975792
20	451.516	0.973742
20	452.209	0.972822
20	452.902	0.970718
20	453.595	0.968015
20	454.287	0.964777
20	454.98	0.959664
20	455.673	0.953814
20	456.365	0.947642
20	457.057	0.940981
20	457.75	0.93393
20	458.442	0.927585
20	459.134	0.92109
20	459.826	0.914968
20	460.518	0.910266
20	461.21	0.906622
20	461.902	0.903612
20	462.594	0.899783
20	463.286	0.897907
20	463.977	0.896848
20	464.669	0.893973
20	465.36	0.890164
20	466.052	0.887197
20	466.743	0.883841
20	467.434	0.881382
20	468.125	0.877913
20	468.816	0.875336
20	469.507	0.872101
20	470.198	0.867843
20	470.889	0.865018
20	471.58	0.862568
20	472.27	0.858762
20	472.96	0.854963
20	473.651	0.849039
20	474.341	0.843974
20	475.031	0.838509
20	475.721	0.833011
20	476.411	0.827882
20	477.101	0.822539
20	477.79	0.816593
20	478.48	0.811229
20	479.169	0.805214
20	479.858	0.800549
20	480.548	0.795032
20	481.237	0.789668
20	481.926	0.784045
20	482.614	0.7793
20	483.303	0.77389
20	483.992	0.768483
20	484.68	0.762864
20	485.368	0.757545
20	486.056	0.751081
20	486.744	0.746457
20	487.432	0.741418
20	488.12	0.736376
20	488.808	0.730529
20	489.495	0.724841
20	490.182	0.720791
20	490.87	0.717603
20	491.557	0.714321
20	492.243	0.711492
20	492.93	0.708555
20	493.617	0.705491
20	494.303	0.702775
20	494.989	0.700419
20	495.676	0.698721
20	496.362	0.6965
20	497.047	0.693605
20	497.733	0.690751
20	498.418	0.688294
20	499.104	0.685114
20	499.789	0.681946
20	500.474	0.678142
20	501.159	0.67454
20	501.843	0.670409
20	502.528	0.665747
20	503.212	0.660958
20	503.896	0.656211
20	504.58	0.652394
20	505.264	0.648285
20	505.948	0.643948
20	506.631	0.640093
20	507.314	0.635151
20	507.997	0.630626
20	508.68	0.625793
20	509.363	0.621451
20	510.046	0.616956
20	510.728	0.611744
20	511.41	0.605879
20	512.092	0.600952
20	512.774	0.595577
20	513.455	0.590983
20	514.137	0.585805
20	514.818	0.580913
20	515.499	0.575113
20	516.18	0.569219
20	516.86	0.563028
20	517.54	0.558064
20	518.221	0.551851
20	518.901	0.546425
20	519.58	0.541105
20	520.26	0.535922
20	520.939	0.53114
20	521.618	0.526822
20	522.297	0.522873
20	522.976	0.519024
20	523.654	0.51445
20	524.332	0.510892
20	525.01	0.506574
20	525.688	0.502016
20	526.366	0.498218
20	527.043	0.494146
20	527.72	0.490321
20	528.397	0.486433
20	529.074	0.482519
20	529.75	0.478875
20	530.426	0.475003
20	531.102	0.47137
20	531.778	0.467797
20	532.454	0.463725
20	533.129	0.459654
20	533.804	0.455482
20	534.479	0.45141
20	535.153	0.447532
20	535.827	0.443308
20	536.501	0.43933
20	537.175	0.435508
20	537.849	0.431178
20	538.522	0.427292
20	539.195	0.423046
20	539.868	0.418746
20	540.54	0.41434
20	541.213	0.409452
20	541.885	0.404766
20	542.556	0.399159
20	543.228	0.393572
20	543.899	0.388667
20	544.57	0.38348
20	545.241	0.378706
20	545.911	0.374296
20	546.581	0.369617
20	547.251	0.364879
20	547.921	0.360556
20	548.59	0.357417
20	549.259	0.353754
20	549.928	0.350278
20	550.596	0.346808
20	551.264	0.343256
20	551.932	0.339208
20	552.6	0.335936
20	553.267	0.332929
20	553.934	0.329838
20	554.601	0.326159
20	555.268	0.323042
20	555.934	0.319434
20	556.6	0.315978
20	557.265	0.312273
20	557.931	0.308709
20	558.596	0.304232
20	559.26	0.300127
20	559.925	0.295648
20	560.589	0.291428
20	561.253	0.287163
20	561.916	0.283173
20	562.58	0.278866
20	563.242	0.274952
20	563.905	0.272319
20	564.567	0.269684
20	565.229	0.266793
20	565.891	0.263931
20	566.552	0.261384
20	567.213	0.258277
20	567.874	0.255408
20	568.534	0.25319
20	569.194	0.248906
20	569.854	0.245851
20	570.514	0.242898
25	358.077	0.0468132
25	358.764	0.0615263
25	359.451	0.0789439
25	360.138	0.0940116
25	360.825	0.104086
25	361.513	0.115772
25	362.2	0.126169
25	362.888	0.13479
25	363.576	0.140173
25	364.264	0.144445
25	364.952	0.148627
25	365.64	0.152645
25	366.328	0.155611
25	367.017	0.160275
25	367.705	0.164754
25	368.394	0.169955
25	369.083	0.175943
25	369.772	0.183583
25	370.461	0.193007
25	371.15	0.198949
25	371.84	0.205702
25	372.529	0.213191
25	373.219	0.219668
25	373.908	0.226242
25	374.598	0.233894
25	375.288	0.240169
25	375.978	0.246464
25	376.668	0.251965
25	377.358	0.259646
25	378.049	0.267695
25	378.739	0.275211
25	379.43	0.284298
25	380.121	0.293131
25	380.811	0.299567
25	381.502	0.308018
25	382.193	0.316961
25	382.884	0.322657
25	383.575	0.329336
25	384.267	0.335291
25	384.958	0.341396
25	385.649	0.347906
25	386.341	0.353346
25	387.032	0.359475
25	387.724	0.365747
25	388.416	0.371396
25	389.108	0.37911
25	389.8	0.386934
25	390.492	0.393698
25	391.184	0.401063
25	391.876	0.405071
25	392.568	0.412055
25	393.261	0.423078
25	393.953	0.43038
25	394.645	0.43973
25	395.338	0.450243
25	396.03	0.460992
25	396.723	0.472319
25	397.416	0.486663
25	398.109	0.501955
25	398.801	0.516126
25	399.494	0.526557
25	400.187	0.541777
25	400.88	0.55451
25	401.573	0.567252
25	402.266	0.57936
25	402.96	0.592409
25	403.653	0.602666
25	404.346	0.613156
25	405.039	0.622695
25	405.733	0.631777
25	406.426	0.640372
25	407.12	0.649681
25	407.813	0.658647
25	408.507	0.667949
25	409.2	0.67597
25	409.894	0.685008
25	410.587	0.696097
25	411.281	0.70734
25	411.975	0.719211
25	412.668	0.729322
25	413.362	0.739299
25	414.056	0.747331
25	414.75	0.756819
25	415.444	0.7664
25	416.137	0.774081
25	416.831	0.781725
25	417.525	0.7884
25	418.219	0.793911
25	418.913	0.799532
25	419.607	0.805169
25	420.301	0.811367
25	420.995	0.816082
25	421.689	0.821719
25	422.383	0.827448
25	423.077	0.830352
25	423.771	0.834421
25	424.465	0.837804
25	425.159	0.841467
25	425.853	0.845324
25	426.547	0.848528
25	427.241	0.852395
25	427.935	0.856925
25	428.628	0.860562
25	429.322	0.865236
25	430.016	0.870558
25	430.71	0.877636
25	431.404	0.883998
25	432.098	0.88965
25	432.792	0.897915
25	433.486	0.906471
25	434.18	0.913555
25	434.874	0.921932
25	435.568	0.931323
25	436.261	0.939186
25	436.955	0.947911
25	437.649	0.956163
25	438.343	0.96579
25	439.036	0.972553
25	439.73	0.978252
25	440.424	0.983527
25	441.117	0.989136
25	441.811	0.993654
25	442.504	0.998545
25	443.198	0.999915
25	443.891	1
25	444.585	0.999672
25	445.278	0.998873
25	445.971	0.996778
25	446.665	0.993874
25	447.358	0.991654
25	448.051	0.987369
25	448.744	0.982867
25	449.437	0.980546
25	450.13	0.980992
25	450.823	0.979929
25	451.516	0.978177
25	452.209	0.978482
25	452.902	0.978193
25	453.595	0.974292
25	454.287	0.971987
25	454.98	0.968886
25	455.673	0.966643
25	456.365	0.962473
25	457.057	0.95677
25	457.75	0.95353
25	458.442	0.948323
25	459.134	0.943032
25	459.826	0.940415
25	460.518	0.937321
25	461.21	0.934686
25	461.902	0.931843
25	462.594	0.929443
25	463.286	0.927843
25	463.977	0.926693
25	464.669	0.92415
25	465.36	0.924493
25	466.052	0.924093
25	466.743	0.923676
25	467.434	0.922014
25	468.125	0.919858
25	468.816	0.918805
25	469.507	0.916861
25	470.198	0.913691
25	470.889	0.913842
25	471.58	0.909621
25	472.27	0.906758
25	472.96	0.904735
25	473.651	0.902181
25	474.341	0.897592
25	475.031	0.891855
25	475.721	0.888377
25	476.411	0.879639
25	477.101	0.871597
25	477.79	0.866519
25	478.48	0.860249
25	479.169	0.853942
25	479.858	0.848761
25	480.548	0.844397
25	481.237	0.840688
25	481.926	0.835502
25	482.614	0.834401
25	483.303	0.83185
25	483.992	0.828336
25	484.68	0.82283
25	485.368	0.816932
25	486.056	0.811428
25	486.744	0.805958
25	487.432	0.800388
25	488.12	0.796352
25	488.808	0.793258
25	489.495	0.787631
25	490.182	0.782902
25	490.87	0.781767
25	491.557	0.780734
25	492.243	0.778991
25	492.93	0.77847
25	493.617	0.776659
25	494.303	0.775034
25	494.989	0.773235
25	495.676	0.772231
25	496.362	0.771481
25	497.047	0.768713
25	497.733	0.766512
25	498.418	0.764444
25	499.104	0.760391
25	499.789	0.757001
25	500.474	0.753827
25	501.159	0.750821
25	501.843	0.747982
25	502.528	0.743228
25	503.212	0.73983
25	503.896	0.736072
25	504.58	0.730498
25	505.264	0.726913
25	505.948	0.722862
25	506.631	0.718322
25	507.314	0.713306
25	507.997	0.709619
25	508.68	0.707354
25	509.363	0.702427
25	510.046	0.696288
25	510.728	0.691769
25	511.41	0.686303
25	512.092	0.681278
25	512.774	0.676858
25	513.455	0.672116
25	514.137	0.665923
25	514.818	0.659066
25	515.499	0.652748
25	516.18	0.647939
25	516.86	0.642141
25	517.54	0.636725
25	518.221	0.631008
25	518.901	0.624522
25	519.58	0.61799
25	520.26	0.611775
25	520.939	0.606994
25	521.618	0.602717
25	522.297	0.597269
25	522.976	0.593315
25	523.654	0.588941
25	524.332	0.586281
25	525.01	0.582376
25	525.688	0.579093
25	526.366	0.575367
25	527.043	0.570693
25	527.72	0.56621
25	528.397	0.562168
25	529.074	0.557707
25	529.75	0.55328
25	530.426	0.547411
25	531.102	0.542375
25	531.778	0.537422
25	532.454	0.532748
25	533.129	0.528075
25	533.804	0.523606
25	534.479	0.518933
25	535.153	0.515148
25	535.827	0.511059
25	536.501	0.507105
25	537.175	0.50188
25	537.849	0.497289
25	538.522	0.49289
25	539.195	0.48863
25	539.868	0.483776
25	540.54	0.478967
25	541.213	0.472816
25	541.885	0.467115
25	542.556	0.460715
25	543.228	0.456713
25	543.899	0.451443
25	544.57	0.445665
25	545.241	0.440163
25	545.911	0.434865
25	546.581	0.428758
25	547.251	0.423724
25	547.921	0.418397
25	548.59	0.41502
25	549.259	0.410942
25	549.928	0.406484
25	550.596	0.402854
25	551.264	0.399769
25	551.932	0.396743
25	552.6	0.394717
25	553.267	0.39128
25	553.934	0.387544
25	554.601	0.383615
25	555.268	0.379054
25	555.934	0.375325
25	556.6	0.371013
25	557.265	0.365715
25	557.931	0.36007
25	558.596	0.354622
25	559.26	0.349864
25	559.925	0.346139
25	560.589	0.340954
25	561.253	0.335852
25	561.916	0.330787
25	562.58	0.324978
25	563.242	0.320802
25	563.905	0.319166
25	564.567	0.315215
25	565.229	0.311578
25	565.891	0.307221
25	566.552	0.303894
25	567.213	0.300727
25	567.874	0.298276
25	568.534	0.296756
25	569.194	0.291179
25	569.854	0.289787
25	570.514	0.288648
30	358.077	0.0602326
30	358.764	0.0798755
30	359.451	0.10563
30	360.138	0.124509
30	360.825	0.136257
30	361.513	0.149806
30	362.2	0.161744
30	362.888	0.171677
30	363.576	0.178412
30	364.264	0.183097
30	364.952	0.186797
30	365.64	0.189466
30	366.328	0.19448
30	367.017	0.198475
30	367.705	0.204196
30	368.394	0.210155
30	369.083	0.215909
30	369.772	0.223521
30	370.461	0.230263
30	371.15	0.237278
30	371.84	0.247299
30	372.529	0.255178
30	373.219	0.263262
30	373.908	0.269879
30	374.598	0.277898
30	375.288	0.285629
30	375.978	0.291424
30	376.668	0.298822
30	377.358	0.308511
30	378.049	0.316746
30	378.739	0.325868
30	379.43	0.333901
30	380.121	0.343184
30	380.811	0.350913
30	381.502	0.358593
30	382.193	0.368145
30	382.884	0.377528
30	383.575	0.380992
30	384.267	0.383505
30	384.958	0.386316
30	385.649	0.38969
30	386.341	0.392044
30	387.032	0.394674
30	387.724	0.397796
30	388.416	0.399554
30	389.108	0.400657
30	389.8	0.404695
30	390.492	0.410206
30	391.184	0.417264
30	391.876	0.423117
30	392.568	0.43029
30	393.261	0.440153
30	393.953	0.448022
30	394.645	0.457765
30	395.338	0.467126
30	396.03	0.477887
30	396.723	0.489062
30	397.416	0.498345
30	398.109	0.510268
30	398.801	0.524523
30	399.494	0.536489
30	400.187	0.549335
30	400.88	0.562386
30	401.573	0.576204
30	402.266	0.587826
30	402.96	0.599054
30	403.653	0.61099
30	404.346	0.622813
30	405.039	0.631302
30	405.733	0.639355
30	406.426	0.648032
30	407.12	0.656447
30	407.813	0.66477
30	408.507	0.672664
30	409.2	0.68083
30	409.894	0.689629
30	410.587	0.69718
30	411.281	0.705164
30	411.975	0.711427
30	412.668	0.720438
30	413.362	0.727881
30	414.056	0.734996
30	414.75	0.743347
30	415.444	0.751225
30	416.137	0.75704
30	416.831	0.762987
30	417.525	0.768214
30	418.219	0.775368
30	418.913	0.781188
30	419.607	0.78652
30	420.301	0.791804
30	420.995	0.798739
30	421.689	0.804228
30	422.383	0.811124
30	423.077	0.816778
30	423.771	0.823203
30	424.465	0.828807
30	425.159	0.833258
30	425.853	0.838648
30	426.547	0.841793
30	427.241	0.844933
30	427.935	0.851502
30	428.628	0.855122
30	429.322	0.861256
30	430.016	0.867908
30	430.71	0.874526
30	431.404	0.881821
30	432.098	0.888351
30	432.792	0.89892
30	433.486	0.90704
30	434.18	0.911777
30	434.874	0.918257
30	435.568	0.925312
30	436.261	0.933313
30	436.955	0.939614
30	437.649	0.944727
30	438.343	0.951098
30	439.036	0.95761
30	439.73	0.965666
30	440.424	0.972656
30	441.117	0.979318
30	441.811	0.984465
30	442.504	0.988548
30	443.198	0.994126
30	443.891	0.998345
30	444.585	1
30	445.278	0.997186
30	445.971	0.993449
30	446.665	0.992254
30	447.358	0.990541
30	448.051	0.988831
30	448.744	0.985233
30	449.437	0.983163
30	450.13	0.981682
[truncated: 2,976 more rows]
