# Supplementary material for: Motor Oil Classification Based on Time-Resolved Fluorescence
Source: PLoS One. 2014 Jul 2;9(7):e100555. doi: 10.1371/journal.pone.0100555 (PMC4079594; doi:10.1371/journal.pone.0100555)
Supplement: Data S1 — The time-resolved fluorescence data of motor oils. (Including Mobil 0W-40, Mobil 5W-30, (c) Mobil 5W-40, Mobil 20W-40, Shell 5W-40, Shell 15W-40, Castrol 5W-40, Prestone 5W-40, and GreatWall 10W-50). The wavelength range is 360 nm to 560 nm, and the time range is 75 ns with an excitation wavelength of 355 nm. The gate width of the ICCD is set to 5 ns. (ZIP) [file pone.0100555.s001.zip › DATA/Mobile 5W-30.xls]

## Sheet: Sheet1
0	358.077	0.0894654
0	358.764	0.119347
0	359.451	0.169058
0	360.138	0.217772
0	360.825	0.261191
0	361.513	0.303087
0	362.2	0.346287
0	362.888	0.388598
0	363.576	0.426878
0	364.264	0.462711
0	364.952	0.495351
0	365.64	0.526235
0	366.328	0.556423
0	367.017	0.584342
0	367.705	0.610781
0	368.394	0.634602
0	369.083	0.656364
0	369.772	0.676179
0	370.461	0.693519
0	371.15	0.709245
0	371.84	0.724127
0	372.529	0.736526
0	373.219	0.747927
0	373.908	0.758413
0	374.598	0.768795
0	375.288	0.77827
0	375.978	0.787407
0	376.668	0.797012
0	377.358	0.806724
0	378.049	0.817827
0	378.739	0.829419
0	379.43	0.841389
0	380.121	0.853866
0	380.811	0.865987
0	381.502	0.878224
0	382.193	0.891293
0	382.884	0.904227
0	383.575	0.917819
0	384.267	0.929093
0	384.958	0.940346
0	385.649	0.951207
0	386.341	0.959758
0	387.032	0.967989
0	387.724	0.975313
0	388.416	0.982176
0	389.108	0.987271
0	389.8	0.991364
0	390.492	0.994971
0	391.184	0.997701
0	391.876	0.998713
0	392.568	0.999612
0	393.261	0.999194
0	393.953	1
0	394.645	0.999383
0	395.338	0.998477
0	396.03	0.997124
0	396.723	0.996323
0	397.416	0.995643
0	398.109	0.994924
0	398.801	0.993945
0	399.494	0.993571
0	400.187	0.991242
0	400.88	0.989132
0	401.573	0.986958
0	402.266	0.985782
0	402.96	0.982236
0	403.653	0.977313
0	404.346	0.972958
0	405.039	0.969924
0	405.733	0.966411
0	406.426	0.962979
0	407.12	0.959259
0	407.813	0.956478
0	408.507	0.951363
0	409.2	0.946932
0	409.894	0.943417
0	410.587	0.940012
0	411.281	0.934777
0	411.975	0.929064
0	412.668	0.923584
0	413.362	0.917282
0	414.056	0.909699
0	414.75	0.902654
0	415.444	0.895858
0	416.137	0.888528
0	416.831	0.878826
0	417.525	0.869969
0	418.219	0.860839
0	418.913	0.85115
0	419.607	0.841405
0	420.301	0.831971
0	420.995	0.822829
0	421.689	0.813148
0	422.383	0.803146
0	423.077	0.793171
0	423.771	0.784091
0	424.465	0.775173
0	425.159	0.765305
0	425.853	0.755422
0	426.547	0.745851
0	427.241	0.736307
0	427.935	0.727497
0	428.628	0.71726
0	429.322	0.709474
0	430.016	0.700751
0	430.71	0.692505
0	431.404	0.684942
0	432.098	0.678994
0	432.792	0.672643
0	433.486	0.665902
0	434.18	0.658789
0	434.874	0.652789
0	435.568	0.646273
0	436.261	0.639461
0	436.955	0.632238
0	437.649	0.625403
0	438.343	0.617737
0	439.036	0.610348
0	439.73	0.602997
0	440.424	0.595154
0	441.117	0.588248
0	441.811	0.580762
0	442.504	0.574177
0	443.198	0.567318
0	443.891	0.561079
0	444.585	0.553613
0	445.278	0.546251
0	445.971	0.537962
0	446.665	0.531339
0	447.358	0.524418
0	448.051	0.516944
0	448.744	0.508413
0	449.437	0.501057
0	450.13	0.493649
0	450.823	0.487735
0	451.516	0.481614
0	452.209	0.476608
0	452.902	0.470429
0	453.595	0.464067
0	454.287	0.457862
0	454.98	0.452663
0	455.673	0.446394
0	456.365	0.439478
0	457.057	0.43223
0	457.75	0.425447
0	458.442	0.41848
0	459.134	0.411457
0	459.826	0.404381
0	460.518	0.39956
0	461.21	0.394119
0	461.902	0.389235
0	462.594	0.383978
0	463.286	0.380049
0	463.977	0.375558
0	464.669	0.37111
0	465.36	0.367334
0	466.052	0.36374
0	466.743	0.359051
0	467.434	0.355247
0	468.125	0.351611
0	468.816	0.349055
0	469.507	0.345012
0	470.198	0.341256
0	470.889	0.338006
0	471.58	0.33391
0	472.27	0.330438
0	472.96	0.326593
0	473.651	0.322639
0	474.341	0.318177
0	475.031	0.313642
0	475.721	0.309273
0	476.411	0.305214
0	477.101	0.300911
0	477.79	0.297507
0	478.48	0.293489
0	479.169	0.289474
0	479.858	0.285509
0	480.548	0.281577
0	481.237	0.277831
0	481.926	0.274957
0	482.614	0.271628
0	483.303	0.268714
0	483.992	0.265609
0	484.68	0.262747
0	485.368	0.260134
0	486.056	0.256905
0	486.744	0.254224
0	487.432	0.251278
0	488.12	0.247734
0	488.808	0.244948
0	489.495	0.242014
0	490.182	0.239226
0	490.87	0.236606
0	491.557	0.233919
0	492.243	0.231858
0	492.93	0.229462
0	493.617	0.227467
0	494.303	0.225647
0	494.989	0.223433
0	495.676	0.221513
0	496.362	0.219614
0	497.047	0.217682
0	497.733	0.215962
0	498.418	0.213703
0	499.104	0.211734
0	499.789	0.209959
0	500.474	0.208003
0	501.159	0.206509
0	501.843	0.204486
0	502.528	0.201736
0	503.212	0.199921
0	503.896	0.197604
0	504.58	0.195722
0	505.264	0.193849
0	505.948	0.192649
0	506.631	0.19127
0	507.314	0.189368
0	507.997	0.187549
0	508.68	0.18747
0	509.363	0.185383
0	510.046	0.183348
0	510.728	0.181131
0	511.41	0.179458
0	512.092	0.176349
0	512.774	0.173851
0	513.455	0.171313
0	514.137	0.168818
0	514.818	0.16531
0	515.499	0.163014
0	516.18	0.16075
0	516.86	0.158789
0	517.54	0.156583
0	518.221	0.15436
0	518.901	0.152384
0	519.58	0.150436
0	520.26	0.149016
0	520.939	0.147346
0	521.618	0.145656
0	522.297	0.144111
0	522.976	0.142353
0	523.654	0.140708
0	524.332	0.139286
0	525.01	0.137362
0	525.688	0.135689
0	526.366	0.134176
0	527.043	0.132899
0	527.72	0.13166
0	528.397	0.130703
0	529.074	0.129584
0	529.75	0.128444
0	530.426	0.127554
0	531.102	0.126851
0	531.778	0.126035
0	532.454	0.124758
0	533.129	0.123481
0	533.804	0.121615
0	534.479	0.120338
0	535.153	0.118724
0	535.827	0.117186
0	536.501	0.11532
0	537.175	0.113424
0	537.849	0.111578
0	538.522	0.109305
0	539.195	0.107417
0	539.868	0.106182
0	540.54	0.104372
0	541.213	0.10293
0	541.885	0.101403
0	542.556	0.0998717
0	543.228	0.0984562
0	543.899	0.0967828
0	544.57	0.0957743
0	545.241	0.0941068
0	545.911	0.0923765
0	546.581	0.0909492
0	547.251	0.0892588
0	547.921	0.0878972
0	548.59	0.0869966
0	549.259	0.0861359
0	549.928	0.0854835
0	550.596	0.0845858
0	551.264	0.084246
0	551.932	0.0838094
0	552.6	0.0830587
0	553.267	0.0824389
0	553.934	0.0813247
0	554.601	0.0804116
0	555.268	0.0796041
0	555.934	0.0785321
0	556.6	0.0771897
0	557.265	0.0762418
0	557.931	0.0750996
0	558.596	0.0738769
0	559.26	0.0726689
0	559.925	0.0718872
0	560.589	0.07085
0	561.253	0.0698245
0	561.916	0.0688138
0	562.58	0.0685176
0	563.242	0.0673037
0	563.905	0.0663772
0	564.567	0.0655742
0	565.229	0.0649691
0	565.891	0.0640315
0	566.552	0.0630024
0	567.213	0.0619954
0	567.874	0.0613127
0	568.534	0.0600959
0	569.194	0.0592834
0	569.854	0.0585245
0	570.514	0.0584934
5	358.077	0.0647749
5	358.764	0.100538
5	359.451	0.154442
5	360.138	0.206763
5	360.825	0.251477
5	361.513	0.296624
5	362.2	0.342495
5	362.888	0.387057
5	363.576	0.428762
5	364.264	0.466871
5	364.952	0.50329
5	365.64	0.538365
5	366.328	0.571742
5	367.017	0.604159
5	367.705	0.633546
5	368.394	0.660235
5	369.083	0.684929
5	369.772	0.70692
5	370.461	0.725372
5	371.15	0.741189
5	371.84	0.754909
5	372.529	0.767644
5	373.219	0.778492
5	373.908	0.787469
5	374.598	0.796618
5	375.288	0.804859
5	375.978	0.81338
5	376.668	0.821778
5	377.358	0.83032
5	378.049	0.839423
5	378.739	0.849438
5	379.43	0.860501
5	380.121	0.872718
5	380.811	0.883835
5	381.502	0.896339
5	382.193	0.908304
5	382.884	0.921546
5	383.575	0.934644
5	384.267	0.946984
5	384.958	0.957979
5	385.649	0.968654
5	386.341	0.976657
5	387.032	0.98482
5	387.724	0.989239
5	388.416	0.993958
5	389.108	0.99731
5	389.8	0.99878
5	390.492	1
5	391.184	0.999928
5	391.876	0.997699
5	392.568	0.997029
5	393.261	0.995477
5	393.953	0.994963
5	394.645	0.992517
5	395.338	0.989271
5	396.03	0.986694
5	396.723	0.983376
5	397.416	0.980226
5	398.109	0.977429
5	398.801	0.973661
5	399.494	0.969785
5	400.187	0.965072
5	400.88	0.960682
5	401.573	0.956087
5	402.266	0.950492
5	402.96	0.944872
5	403.653	0.938436
5	404.346	0.931809
5	405.039	0.925186
5	405.733	0.917948
5	406.426	0.911997
5	407.12	0.90605
5	407.813	0.899579
5	408.507	0.894691
5	409.2	0.889322
5	409.894	0.883619
5	410.587	0.878042
5	411.281	0.871969
5	411.975	0.865617
5	412.668	0.858131
5	413.362	0.849831
5	414.056	0.841688
5	414.75	0.832333
5	415.444	0.822595
5	416.137	0.812756
5	416.831	0.802251
5	417.525	0.791254
5	418.219	0.780359
5	418.913	0.769695
5	419.607	0.758544
5	420.301	0.74749
5	420.995	0.735755
5	421.689	0.724235
5	422.383	0.713279
5	423.077	0.702481
5	423.771	0.692623
5	424.465	0.682306
5	425.159	0.671614
5	425.853	0.661072
5	426.547	0.650921
5	427.241	0.641393
5	427.935	0.631745
5	428.628	0.621939
5	429.322	0.61319
5	430.016	0.603536
5	430.71	0.594794
5	431.404	0.586653
5	432.098	0.57963
5	432.792	0.5728
5	433.486	0.565891
5	434.18	0.559562
5	434.874	0.553245
5	435.568	0.545817
5	436.261	0.53909
5	436.955	0.532421
5	437.649	0.525511
5	438.343	0.518403
5	439.036	0.511216
5	439.73	0.504612
5	440.424	0.497529
5	441.117	0.491187
5	441.811	0.484996
5	442.504	0.478982
5	443.198	0.472633
5	443.891	0.465356
5	444.585	0.458733
5	445.278	0.451295
5	445.971	0.443816
5	446.665	0.436848
5	447.358	0.42992
5	448.051	0.422674
5	448.744	0.415759
5	449.437	0.409265
5	450.13	0.404157
5	450.823	0.398771
5	451.516	0.393246
5	452.209	0.387968
5	452.902	0.382758
5	453.595	0.377196
5	454.287	0.37202
5	454.98	0.36671
5	455.673	0.360909
5	456.365	0.355062
5	457.057	0.349014
5	457.75	0.344185
5	458.442	0.338717
5	459.134	0.333474
5	459.826	0.328391
5	460.518	0.324762
5	461.21	0.320024
5	461.902	0.316463
5	462.594	0.312855
5	463.286	0.309416
5	463.977	0.30557
5	464.669	0.302506
5	465.36	0.299934
5	466.052	0.296706
5	466.743	0.292857
5	467.434	0.290203
5	468.125	0.287524
5	468.816	0.2845
5	469.507	0.281121
5	470.198	0.278029
5	470.889	0.274716
5	471.58	0.270958
5	472.27	0.267785
5	472.96	0.264555
5	473.651	0.260961
5	474.341	0.257016
5	475.031	0.253472
5	475.721	0.250564
5	476.411	0.24532
5	477.101	0.242425
5	477.79	0.239039
5	478.48	0.23586
5	479.169	0.232815
5	479.858	0.230138
5	480.548	0.227163
5	481.237	0.22441
5	481.926	0.221916
5	482.614	0.221727
5	483.303	0.21887
5	483.992	0.216509
5	484.68	0.213939
5	485.368	0.211598
5	486.056	0.208914
5	486.744	0.206439
5	487.432	0.204282
5	488.12	0.201731
5	488.808	0.19943
5	489.495	0.196885
5	490.182	0.194362
5	490.87	0.192254
5	491.557	0.190167
5	492.243	0.188153
5	492.93	0.186449
5	493.617	0.184507
5	494.303	0.182955
5	494.989	0.181184
5	495.676	0.179987
5	496.362	0.178835
5	497.047	0.177655
5	497.733	0.176351
5	498.418	0.17505
5	499.104	0.173601
5	499.789	0.172064
5	500.474	0.170218
5	501.159	0.168568
5	501.843	0.166777
5	502.528	0.164827
5	503.212	0.162968
5	503.896	0.161167
5	504.58	0.159304
5	505.264	0.157489
5	505.948	0.156097
5	506.631	0.154701
5	507.314	0.15293
5	507.997	0.151408
5	508.68	0.149816
5	509.363	0.148177
5	510.046	0.146536
5	510.728	0.145256
5	511.41	0.143809
5	512.092	0.142255
5	512.774	0.140569
5	513.455	0.139179
5	514.137	0.137535
5	514.818	0.136138
5	515.499	0.134626
5	516.18	0.132738
5	516.86	0.13095
5	517.54	0.129203
5	518.221	0.12732
5	518.901	0.125859
5	519.58	0.124212
5	520.26	0.12278
5	520.939	0.121111
5	521.618	0.119757
5	522.297	0.118352
5	522.976	0.117088
5	523.654	0.115708
5	524.332	0.114083
5	525.01	0.112426
5	525.688	0.111213
5	526.366	0.109769
5	527.043	0.1086
5	527.72	0.107163
5	528.397	0.105953
5	529.074	0.104597
5	529.75	0.103459
5	530.426	0.10248
5	531.102	0.101327
5	531.778	0.0999536
5	532.454	0.0987848
5	533.129	0.097616
5	533.804	0.0966901
5	534.479	0.0955213
5	535.153	0.0944984
5	535.827	0.0936506
5	536.501	0.0926586
5	537.175	0.0917788
5	537.849	0.0907003
5	538.522	0.0897175
5	539.195	0.0887455
5	539.868	0.087424
5	540.54	0.0864713
5	541.213	0.0851917
5	541.885	0.0838691
5	542.556	0.0824748
5	543.228	0.0815541
5	543.899	0.0806395
5	544.57	0.0795771
5	545.241	0.0783813
5	545.911	0.0776045
5	546.581	0.0767296
5	547.251	0.076106
5	547.921	0.0752162
5	548.59	0.0746031
5	549.259	0.0731179
5	549.928	0.0722909
5	550.596	0.0715516
5	551.264	0.0711717
5	551.932	0.0702703
5	552.6	0.06937
5	553.267	0.0683534
5	553.934	0.0676791
5	554.601	0.0668825
5	555.268	0.0664596
5	555.934	0.0656668
5	556.6	0.0648768
5	557.265	0.0637802
5	557.931	0.0632212
5	558.596	0.0623788
5	559.26	0.0617321
5	559.925	0.0610286
5	560.589	0.0604056
5	561.253	0.0597374
5	561.916	0.0591723
5	562.58	0.05796
5	563.242	0.0572289
5	563.905	0.0569207
5	564.567	0.0565111
5	565.229	0.0560701
5	565.891	0.0552243
5	566.552	0.0545639
5	567.213	0.0538389
5	567.874	0.0529915
5	568.534	0.0531904
5	569.194	0.0516787
5	569.854	0.0508276
5	570.514	0.0500502
10	358.077	0.0757815
10	358.764	0.113039
10	359.451	0.171226
10	360.138	0.225764
10	360.825	0.27322
10	361.513	0.319664
10	362.2	0.367678
10	362.888	0.413698
10	363.576	0.456071
10	364.264	0.495332
10	364.952	0.532012
10	365.64	0.567008
10	366.328	0.600031
10	367.017	0.631729
10	367.705	0.660543
10	368.394	0.686281
10	369.083	0.709689
10	369.772	0.730579
10	370.461	0.748017
10	371.15	0.76342
10	371.84	0.777191
10	372.529	0.788786
10	373.219	0.798151
10	373.908	0.807013
10	374.598	0.815222
10	375.288	0.822717
10	375.978	0.829793
10	376.668	0.836041
10	377.358	0.842688
10	378.049	0.849624
10	378.739	0.859049
10	379.43	0.869227
10	380.121	0.880065
10	380.811	0.890564
10	381.502	0.901607
10	382.193	0.913149
10	382.884	0.925823
10	383.575	0.938753
10	384.267	0.950426
10	384.958	0.959958
10	385.649	0.969548
10	386.341	0.977443
10	387.032	0.98455
10	387.724	0.989864
10	388.416	0.994082
10	389.108	0.997493
10	389.8	0.999087
10	390.492	1
10	391.184	0.999716
10	391.876	0.99903
10	392.568	0.997725
10	393.261	0.995454
10	393.953	0.994629
10	394.645	0.992262
10	395.338	0.989117
10	396.03	0.98629
10	396.723	0.983621
10	397.416	0.981925
10	398.109	0.977964
10	398.801	0.97493
10	399.494	0.972872
10	400.187	0.968199
10	400.88	0.964356
10	401.573	0.96078
10	402.266	0.956012
10	402.96	0.951011
10	403.653	0.945087
10	404.346	0.940428
10	405.039	0.935018
10	405.733	0.929228
10	406.426	0.924814
10	407.12	0.920211
10	407.813	0.91511
10	408.507	0.911029
10	409.2	0.906652
10	409.894	0.902837
10	410.587	0.898027
10	411.281	0.893206
10	411.975	0.887734
10	412.668	0.88175
10	413.362	0.875082
10	414.056	0.868324
10	414.75	0.861076
10	415.444	0.852765
10	416.137	0.843953
10	416.831	0.834812
10	417.525	0.825197
10	418.219	0.81588
10	418.913	0.80576
10	419.607	0.796211
10	420.301	0.786204
10	420.995	0.77572
10	421.689	0.766335
10	422.383	0.756351
10	423.077	0.747441
10	423.771	0.739038
10	424.465	0.730055
10	425.159	0.721512
10	425.853	0.712599
10	426.547	0.704213
10	427.241	0.695918
10	427.935	0.687258
10	428.628	0.679293
10	429.322	0.670792
10	430.016	0.662417
10	430.71	0.655113
10	431.404	0.648747
10	432.098	0.643019
10	432.792	0.63788
10	433.486	0.632669
10	434.18	0.627778
10	434.874	0.622855
10	435.568	0.618515
10	436.261	0.614311
10	436.955	0.610282
10	437.649	0.605418
10	438.343	0.60032
10	439.036	0.595301
10	439.73	0.590712
10	440.424	0.58616
10	441.117	0.581266
10	441.811	0.576032
10	442.504	0.571275
10	443.198	0.565477
10	443.891	0.560504
10	444.585	0.554516
10	445.278	0.547726
10	445.971	0.539537
10	446.665	0.532566
10	447.358	0.526006
10	448.051	0.518762
10	448.744	0.512034
10	449.437	0.50601
10	450.13	0.499734
10	450.823	0.494685
10	451.516	0.489769
10	452.209	0.486555
10	452.902	0.481654
10	453.595	0.476957
10	454.287	0.473406
10	454.98	0.468374
10	455.673	0.462766
10	456.365	0.45729
10	457.057	0.451837
10	457.75	0.446677
10	458.442	0.441323
10	459.134	0.436966
10	459.826	0.432806
10	460.518	0.429222
10	461.21	0.425584
10	461.902	0.422811
10	462.594	0.419897
10	463.286	0.416611
10	463.977	0.414131
10	464.669	0.411815
10	465.36	0.408615
10	466.052	0.406852
10	466.743	0.403576
10	467.434	0.401498
10	468.125	0.399045
10	468.816	0.396771
10	469.507	0.39504
10	470.198	0.391948
10	470.889	0.389463
10	471.58	0.38767
10	472.27	0.384133
10	472.96	0.381472
10	473.651	0.377941
10	474.341	0.374553
10	475.031	0.371085
10	475.721	0.36721
10	476.411	0.364159
10	477.101	0.360415
10	477.79	0.356659
10	478.48	0.353341
10	479.169	0.349597
10	479.858	0.346434
10	480.548	0.34265
10	481.237	0.33915
10	481.926	0.336157
10	482.614	0.333544
10	483.303	0.330765
10	483.992	0.327623
10	484.68	0.323978
10	485.368	0.321136
10	486.056	0.31834
10	486.744	0.315754
10	487.432	0.313132
10	488.12	0.31067
10	488.808	0.307437
10	489.495	0.304649
10	490.182	0.302008
10	490.87	0.300301
10	491.557	0.298464
10	492.243	0.296354
10	492.93	0.294959
10	493.617	0.293388
10	494.303	0.291751
10	494.989	0.290475
10	495.676	0.289189
10	496.362	0.288669
10	497.047	0.287617
10	497.733	0.285899
10	498.418	0.284179
10	499.104	0.282648
10	499.789	0.280815
10	500.474	0.278786
10	501.159	0.276815
10	501.843	0.274927
10	502.528	0.27209
10	503.212	0.269548
10	503.896	0.267113
10	504.58	0.2651
10	505.264	0.262493
10	505.948	0.260549
10	506.631	0.258223
10	507.314	0.255997
10	507.997	0.253939
10	508.68	0.251666
10	509.363	0.249159
10	510.046	0.246901
10	510.728	0.244453
10	511.41	0.241977
10	512.092	0.239064
10	512.774	0.236772
10	513.455	0.234239
10	514.137	0.231587
10	514.818	0.229083
10	515.499	0.226401
10	516.18	0.223968
10	516.86	0.22108
10	517.54	0.218443
10	518.221	0.215814
10	518.901	0.213377
10	519.58	0.210839
10	520.26	0.208449
10	520.939	0.206547
10	521.618	0.204564
10	522.297	0.202304
10	522.976	0.200634
10	523.654	0.198603
10	524.332	0.196935
10	525.01	0.19489
10	525.688	0.193005
10	526.366	0.191009
10	527.043	0.188982
10	527.72	0.187063
10	528.397	0.18528
10	529.074	0.183307
10	529.75	0.181693
10	530.426	0.179807
10	531.102	0.17795
10	531.778	0.176037
10	532.454	0.17401
10	533.129	0.171983
10	533.804	0.169974
10	534.479	0.167947
10	535.153	0.166112
10	535.827	0.16441
10	536.501	0.162556
10	537.175	0.16084
10	537.849	0.158805
10	538.522	0.157
10	539.195	0.155161
10	539.868	0.15343
10	540.54	0.151591
10	541.213	0.149484
10	541.885	0.14754
10	542.556	0.145447
10	543.228	0.143645
10	543.899	0.142088
10	544.57	0.140252
10	545.241	0.138273
10	545.911	0.136508
10	546.581	0.134738
10	547.251	0.133079
10	547.921	0.130993
10	548.59	0.129561
10	549.259	0.127938
10	549.928	0.126469
10	550.596	0.125056
10	551.264	0.123915
10	551.932	0.12245
10	552.6	0.121324
10	553.267	0.120019
10	553.934	0.118895
10	554.601	0.117599
10	555.268	0.116211
10	555.934	0.114558
10	556.6	0.113232
10	557.265	0.111725
10	557.931	0.110131
10	558.596	0.108621
10	559.26	0.106961
10	559.925	0.105502
10	560.589	0.103941
10	561.253	0.102383
10	561.916	0.101084
10	562.58	0.0998545
10	563.242	0.098306
10	563.905	0.0972084
10	564.567	0.0960262
10	565.229	0.0949772
10	565.891	0.0936579
10	566.552	0.092597
10	567.213	0.0914343
10	567.874	0.0902382
10	568.534	0.0889982
10	569.194	0.0873756
10	569.854	0.0866928
10	570.514	0.0850634
15	358.077	0.0594526
15	358.764	0.0909401
15	359.451	0.134549
15	360.138	0.172767
15	360.825	0.199587
15	361.513	0.228782
15	362.2	0.256203
15	362.888	0.281732
15	363.576	0.302074
15	364.264	0.318376
15	364.952	0.333179
15	365.64	0.347244
15	366.328	0.360408
15	367.017	0.374536
15	367.705	0.386567
15	368.394	0.398928
15	369.083	0.40989
15	369.772	0.420929
15	370.461	0.43269
15	371.15	0.44282
15	371.84	0.450721
15	372.529	0.459565
15	373.219	0.467352
15	373.908	0.475468
15	374.598	0.482839
15	375.288	0.490285
15	375.978	0.497119
15	376.668	0.503178
15	377.358	0.50934
15	378.049	0.517495
15	378.739	0.526184
15	379.43	0.535684
15	380.121	0.545642
15	380.811	0.555878
15	381.502	0.566416
15	382.193	0.577054
15	382.884	0.589226
15	383.575	0.601124
15	384.267	0.61374
15	384.958	0.625368
15	385.649	0.637512
15	386.341	0.648431
15	387.032	0.658277
15	387.724	0.666696
15	388.416	0.676059
15	389.108	0.683969
15	389.8	0.690595
15	390.492	0.695544
15	391.184	0.699164
15	391.876	0.703622
15	392.568	0.707725
15	393.261	0.712347
15	393.953	0.718027
15	394.645	0.722239
15	395.338	0.725662
15	396.03	0.729813
15	396.723	0.735172
15	397.416	0.740589
15	398.109	0.74374
15	398.801	0.747507
15	399.494	0.75211
15	400.187	0.756381
15	400.88	0.760693
15	401.573	0.766476
15	402.266	0.772005
15	402.96	0.777926
15	403.653	0.784328
15	404.346	0.789942
15	405.039	0.796005
15	405.733	0.801745
15	406.426	0.807567
15	407.12	0.814171
15	407.813	0.821327
15	408.507	0.829761
15	409.2	0.836885
15	409.894	0.844078
15	410.587	0.851267
15	411.281	0.856701
15	411.975	0.861124
15	412.668	0.866275
15	413.362	0.869946
15	414.056	0.873107
15	414.75	0.874987
15	415.444	0.876292
15	416.137	0.875708
15	416.831	0.87571
15	417.525	0.876569
15	418.219	0.877061
15	418.913	0.876201
15	419.607	0.876869
15	420.301	0.874975
15	420.995	0.873008
15	421.689	0.872375
15	422.383	0.872627
15	423.077	0.87261
15	423.771	0.873178
15	424.465	0.873308
15	425.159	0.873067
15	425.853	0.872293
15	426.547	0.873153
15	427.241	0.873465
15	427.935	0.873042
15	428.628	0.873696
15	429.322	0.874966
15	430.016	0.876484
15	430.71	0.879404
15	431.404	0.881012
15	432.098	0.884973
15	432.792	0.889384
15	433.486	0.895659
15	434.18	0.90353
15	434.874	0.911003
15	435.568	0.918679
15	436.261	0.928036
15	436.955	0.937772
15	437.649	0.949707
15	438.343	0.959931
15	439.036	0.97245
15	439.73	0.982637
15	440.424	0.99069
15	441.117	0.996692
15	441.811	0.999195
15	442.504	1
15	443.198	0.998404
15	443.891	0.994587
15	444.585	0.987127
15	445.278	0.976507
15	445.971	0.965534
15	446.665	0.95457
15	447.358	0.945426
15	448.051	0.939397
15	448.744	0.931907
15	449.437	0.92545
15	450.13	0.920772
15	450.823	0.918476
15	451.516	0.915576
15	452.209	0.913788
15	452.902	0.913554
15	453.595	0.913014
15	454.287	0.910641
15	454.98	0.909465
15	455.673	0.907737
15	456.365	0.905649
15	457.057	0.901811
15	457.75	0.898559
15	458.442	0.895464
15	459.134	0.890806
15	459.826	0.88818
15	460.518	0.887161
15	461.21	0.885963
15	461.902	0.886444
15	462.594	0.887181
15	463.286	0.890666
15	463.977	0.894814
15	464.669	0.898962
15	465.36	0.903738
15	466.052	0.907882
15	466.743	0.912365
15	467.434	0.916936
15	468.125	0.918884
15	468.816	0.921725
15	469.507	0.923373
15	470.198	0.922407
15	470.889	0.920829
15	471.58	0.917786
15	472.27	0.913508
15	472.96	0.907802
15	473.651	0.901568
15	474.341	0.895769
15	475.031	0.888171
15	475.721	0.880688
15	476.411	0.87434
15	477.101	0.868964
15	477.79	0.863797
15	478.48	0.857524
15	479.169	0.852099
15	479.858	0.844666
15	480.548	0.837995
15	481.237	0.832624
15	481.926	0.828486
15	482.614	0.825527
15	483.303	0.819675
15	483.992	0.815191
15	484.68	0.812644
15	485.368	0.807218
15	486.056	0.804949
15	486.744	0.802405
15	487.432	0.799642
15	488.12	0.794438
15	488.808	0.78923
15	489.495	0.786857
15	490.182	0.784046
15	490.87	0.781384
15	491.557	0.781327
15	492.243	0.78066
15	492.93	0.779437
15	493.617	0.777847
15	494.303	0.778671
15	494.989	0.779248
15	495.676	0.778002
15	496.362	0.778511
15	497.047	0.777149
15	497.733	0.776605
15	498.418	0.774748
15	499.104	0.773188
15	499.789	0.771444
15	500.474	0.768667
15	501.159	0.765415
15	501.843	0.761829
15	502.528	0.755668
15	503.212	0.750345
15	503.896	0.744678
15	504.58	0.740882
15	505.264	0.736116
15	505.948	0.730845
15	506.631	0.724558
15	507.314	0.718523
15	507.997	0.71441
15	508.68	0.708496
15	509.363	0.703677
15	510.046	0.697468
15	510.728	0.689829
15	511.41	0.683043
15	512.092	0.676988
15	512.774	0.671719
15	513.455	0.665592
15	514.137	0.658228
15	514.818	0.65215
15	515.499	0.644906
15	516.18	0.638906
15	516.86	0.631648
15	517.54	0.624728
15	518.221	0.617003
15	518.901	0.610229
15	519.58	0.603922
15	520.26	0.597839
15	520.939	0.59209
15	521.618	0.586805
15	522.297	0.580507
15	522.976	0.575481
15	523.654	0.570087
15	524.332	0.566025
15	525.01	0.560997
15	525.688	0.555928
15	526.366	0.550913
15	527.043	0.546474
15	527.72	0.54144
15	528.397	0.536961
15	529.074	0.532208
15	529.75	0.528161
15	530.426	0.523205
15	531.102	0.518317
15	531.778	0.513664
15	532.454	0.509225
15	533.129	0.504786
15	533.804	0.500733
15	534.479	0.496294
15	535.153	0.49167
15	535.827	0.487211
15	536.501	0.482505
15	537.175	0.477266
15	537.849	0.472012
15	538.522	0.467056
15	539.195	0.461457
15	539.868	0.455749
15	540.54	0.449557
15	541.213	0.44319
15	541.885	0.437221
15	542.556	0.430891
15	543.228	0.424971
15	543.899	0.419303
15	544.57	0.412875
15	545.241	0.407314
15	545.911	0.401668
15	546.581	0.396321
15	547.251	0.391832
15	547.921	0.386393
15	548.59	0.381864
15	549.259	0.377777
15	549.928	0.373893
15	550.596	0.36986
15	551.264	0.365675
15	551.932	0.362308
15	552.6	0.359001
15	553.267	0.354454
15	553.934	0.351045
15	554.601	0.34646
15	555.268	0.342262
15	555.934	0.338113
15	556.6	0.33474
15	557.265	0.33057
15	557.931	0.325644
15	558.596	0.321266
15	559.26	0.317208
15	559.925	0.312506
15	560.589	0.308303
15	561.253	0.303909
15	561.916	0.299831
15	562.58	0.294742
15	563.242	0.290101
15	563.905	0.286719
15	564.567	0.282725
15	565.229	0.279533
15	565.891	0.27591
15	566.552	0.272562
15	567.213	0.269013
15	567.874	0.265016
15	568.534	0.262709
15	569.194	0.258194
15	569.854	0.253995
15	570.514	0.252643
20	358.077	0.0416878
20	358.764	0.0699451
20	359.451	0.106552
20	360.138	0.134278
20	360.825	0.152131
20	361.513	0.172679
20	362.2	0.190422
20	362.888	0.20544
20	363.576	0.215346
20	364.264	0.222768
20	364.952	0.228455
20	365.64	0.234351
20	366.328	0.240273
20	367.017	0.24605
20	367.705	0.25253
20	368.394	0.259446
20	369.083	0.266701
20	369.772	0.27566
20	370.461	0.283867
20	371.15	0.292995
20	371.84	0.301737
20	372.529	0.308785
20	373.219	0.316081
20	373.908	0.322464
20	374.598	0.329366
20	375.288	0.334729
20	375.978	0.33963
20	376.668	0.344773
20	377.358	0.350004
20	378.049	0.355498
20	378.739	0.364503
20	379.43	0.374028
20	380.121	0.385104
20	380.811	0.395789
20	381.502	0.406866
20	382.193	0.418623
20	382.884	0.431577
20	383.575	0.443693
20	384.267	0.455927
20	384.958	0.466818
20	385.649	0.478639
20	386.341	0.489553
20	387.032	0.500836
20	387.724	0.513142
20	388.416	0.524392
20	389.108	0.53351
20	389.8	0.541717
20	390.492	0.548029
20	391.184	0.554897
20	391.876	0.559895
20	392.568	0.564446
20	393.261	0.56975
20	393.953	0.572793
20	394.645	0.575117
20	395.338	0.57861
20	396.03	0.582299
20	396.723	0.585808
20	397.416	0.589292
20	398.109	0.591931
20	398.801	0.595987
20	399.494	0.599134
20	400.187	0.604324
20	400.88	0.610091
20	401.573	0.616402
20	402.266	0.623411
20	402.96	0.632376
20	403.653	0.642776
20	404.346	0.65244
20	405.039	0.660783
20	405.733	0.670343
20	406.426	0.679191
20	407.12	0.687884
20	407.813	0.697135
20	408.507	0.70558
20	409.2	0.714623
20	409.894	0.72206
20	410.587	0.7313
20	411.281	0.739599
20	411.975	0.745726
20	412.668	0.75036
20	413.362	0.754609
20	414.056	0.758111
20	414.75	0.761717
20	415.444	0.763832
20	416.137	0.764503
20	416.831	0.764708
20	417.525	0.764609
20	418.219	0.76543
20	418.913	0.766158
20	419.607	0.767211
20	420.301	0.76786
20	420.995	0.767909
20	421.689	0.766916
20	422.383	0.766117
20	423.077	0.765613
20	423.771	0.765727
20	424.465	0.765885
20	425.159	0.767363
20	425.853	0.767954
20	426.547	0.768327
20	427.241	0.770547
20	427.935	0.773761
20	428.628	0.777624
20	429.322	0.781173
20	430.016	0.784422
20	430.71	0.789699
20	431.404	0.79453
20	432.098	0.800597
20	432.792	0.809172
20	433.486	0.818081
20	434.18	0.828682
20	434.874	0.84072
20	435.568	0.856603
20	436.261	0.875175
20	436.955	0.89287
20	437.649	0.912755
20	438.343	0.932866
20	439.036	0.952481
20	439.73	0.970647
20	440.424	0.985434
20	441.117	0.996974
20	441.811	1
20	442.504	0.998224
20	443.198	0.993198
20	443.891	0.982328
20	444.585	0.970871
20	445.278	0.954792
20	445.971	0.937359
20	446.665	0.921106
20	447.358	0.906558
20	448.051	0.895058
20	448.744	0.88547
20	449.437	0.878499
20	450.13	0.873551
20	450.823	0.868464
20	451.516	0.863812
20	452.209	0.860685
20	452.902	0.85838
20	453.595	0.85626
20	454.287	0.855575
20	454.98	0.853637
20	455.673	0.84959
20	456.365	0.847321
20	457.057	0.844683
20	457.75	0.843087
20	458.442	0.841901
20	459.134	0.841498
20	459.826	0.840047
20	460.518	0.836971
20	461.21	0.837843
20	461.902	0.842416
20	462.594	0.846623
20	463.286	0.854087
20	463.977	0.861443
20	464.669	0.868957
20	465.36	0.875955
20	466.052	0.885525
20	466.743	0.895539
20	467.434	0.904198
20	468.125	0.909552
20	468.816	0.915826
20	469.507	0.916498
20	470.198	0.915959
20	470.889	0.913855
20	471.58	0.90916
20	472.27	0.900967
20	472.96	0.89345
20	473.651	0.884034
20	474.341	0.873363
20	475.031	0.860368
20	475.721	0.850241
20	476.411	0.841211
20	477.101	0.832536
20	477.79	0.824673
20	478.48	0.816817
20	479.169	0.809307
20	479.858	0.802901
20	480.548	0.796707
20	481.237	0.791905
20	481.926	0.786125
20	482.614	0.781331
20	483.303	0.776696
20	483.992	0.772878
20	484.68	0.769714
20	485.368	0.765433
20	486.056	0.760671
20	486.744	0.757812
20	487.432	0.755716
20	488.12	0.753424
20	488.808	0.750514
20	489.495	0.748016
20	490.182	0.745151
20	490.87	0.743594
20	491.557	0.743472
20	492.243	0.742372
20	492.93	0.741151
20	493.617	0.739598
20	494.303	0.738806
20	494.989	0.738609
20	495.676	0.737998
20	496.362	0.7381
20	497.047	0.738076
20	497.733	0.737027
20	498.418	0.735945
20	499.104	0.734127
20	499.789	0.731774
20	500.474	0.729361
20	501.159	0.726894
20	501.843	0.724048
20	502.528	0.719026
20	503.212	0.713733
20	503.896	0.708651
20	504.58	0.70391
20	505.264	0.698762
20	505.948	0.693235
20	506.631	0.68799
20	507.314	0.68182
20	507.997	0.674489
20	508.68	0.667128
20	509.363	0.660765
20	510.046	0.655193
20	510.728	0.648135
20	511.41	0.642739
20	512.092	0.637843
20	512.774	0.631328
20	513.455	0.624634
20	514.137	0.619188
20	514.818	0.614722
20	515.499	0.609203
20	516.18	0.602592
20	516.86	0.596721
20	517.54	0.589145
20	518.221	0.581572
20	518.901	0.575677
20	519.58	0.569761
20	520.26	0.564252
20	520.939	0.559155
20	521.618	0.553629
20	522.297	0.54896
20	522.976	0.544591
20	523.654	0.540342
20	524.332	0.535737
20	525.01	0.531065
20	525.688	0.527221
20	526.366	0.523111
20	527.043	0.518978
20	527.72	0.514763
20	528.397	0.510105
20	529.074	0.506177
20	529.75	0.502654
20	530.426	0.499326
20	531.102	0.495505
20	531.778	0.491526
20	532.454	0.487393
20	533.129	0.483259
20	533.804	0.478459
20	534.479	0.474326
20	535.153	0.470477
20	535.827	0.466695
20	536.501	0.462343
20	537.175	0.456717
20	537.849	0.451169
20	538.522	0.445695
20	539.195	0.44002
20	539.868	0.435318
20	540.54	0.428299
20	541.213	0.421266
20	541.885	0.413892
20	542.556	0.40713
20	543.228	0.403325
20	543.899	0.398248
20	544.57	0.393685
20	545.241	0.388631
20	545.911	0.382807
20	546.581	0.378133
20	547.251	0.373363
20	547.921	0.36925
20	548.59	0.365717
20	549.259	0.36077
20	549.928	0.357496
20	550.596	0.35315
20	551.264	0.349048
20	551.932	0.345131
20	552.6	0.342615
20	553.267	0.339962
20	553.934	0.335866
20	554.601	0.331872
20	555.268	0.32783
20	555.934	0.323033
20	556.6	0.318996
20	557.265	0.314759
20	557.931	0.310611
20	558.596	0.305726
20	559.26	0.301267
20	559.925	0.298252
20	560.589	0.294396
20	561.253	0.289858
20	561.916	0.286171
20	562.58	0.28132
20	563.242	0.277657
20	563.905	0.274914
20	564.567	0.271662
20	565.229	0.267769
20	565.891	0.263485
20	566.552	0.259654
20	567.213	0.256027
20	567.874	0.251926
20	568.534	0.24911
20	569.194	0.244365
20	569.854	0.240932
20	570.514	0.236633
25	358.077	0.0539015
25	358.764	0.079645
25	359.451	0.11597
25	360.138	0.141392
25	360.825	0.159399
25	361.513	0.178763
25	362.2	0.197002
25	362.888	0.210084
25	363.576	0.218966
25	364.264	0.224936
25	364.952	0.229987
25	365.64	0.234265
25	366.328	0.238878
25	367.017	0.244718
25	367.705	0.250761
25	368.394	0.256898
25	369.083	0.264207
25	369.772	0.27215
25	370.461	0.281668
25	371.15	0.292082
25	371.84	0.301388
25	372.529	0.309712
25	373.219	0.317592
25	373.908	0.325363
25	374.598	0.332712
25	375.288	0.340352
25	375.978	0.346858
25	376.668	0.351999
25	377.358	0.357645
25	378.049	0.364734
25	378.739	0.372568
25	379.43	0.381895
25	380.121	0.392946
25	380.811	0.403729
25	381.502	0.416656
25	382.193	0.430426
25	382.884	0.444859
25	383.575	0.460142
25	384.267	0.474156
25	384.958	0.488707
25	385.649	0.503224
25	386.341	0.518584
25	387.032	0.532781
25	387.724	0.545401
25	388.416	0.557536
25	389.108	0.568101
25	389.8	0.575597
25	390.492	0.582467
25	391.184	0.587564
25	391.876	0.592406
25	392.568	0.594099
25	393.261	0.595759
25	393.953	0.597111
25	394.645	0.599581
25	395.338	0.60057
25	396.03	0.600829
25	396.723	0.602541
25	397.416	0.604224
25	398.109	0.604603
25	398.801	0.606128
25	399.494	0.609882
25	400.187	0.61413
25	400.88	0.616974
25	401.573	0.622744
25	402.266	0.629547
25	402.96	0.6372
25	403.653	0.646681
25	404.346	0.655449
25	405.039	0.66398
25	405.733	0.672612
25	406.426	0.68075
25	407.12	0.689984
25	407.813	0.699979
25	408.507	0.711006
25	409.2	0.720413
25	409.894	0.729391
25	410.587	0.738348
25	411.281	0.74636
25	411.975	0.750822
25	412.668	0.755349
25	413.362	0.75796
25	414.056	0.759049
25	414.75	0.75962
25	415.444	0.759564
25	416.137	0.758363
25	416.831	0.755113
25	417.525	0.752047
25	418.219	0.751098
25	418.913	0.748725
25	419.607	0.747048
25	420.301	0.744195
25	420.995	0.740782
25	421.689	0.737672
25	422.383	0.736049
25	423.077	0.73582
25	423.771	0.734968
25	424.465	0.734197
25	425.159	0.733366
25	425.853	0.732508
25	426.547	0.731662
25	427.241	0.731949
25	427.935	0.733853
25	428.628	0.734048
25	429.322	0.735757
25	430.016	0.737956
25	430.71	0.741391
25	431.404	0.747124
25	432.098	0.752264
25	432.792	0.761553
25	433.486	0.772437
25	434.18	0.785414
25	434.874	0.801038
25	435.568	0.819673
25	436.261	0.841046
25	436.955	0.865379
25	437.649	0.889775
25	438.343	0.916317
25	439.036	0.94215
25	439.73	0.965207
25	440.424	0.983843
25	441.117	0.995171
25	441.811	1
25	442.504	0.998499
25	443.198	0.98808
25	443.891	0.973161
25	444.585	0.954108
25	445.278	0.932276
25	445.971	0.908014
25	446.665	0.885032
25	447.358	0.865341
25	448.051	0.847712
25	448.744	0.832415
25	449.437	0.820547
25	450.13	0.812854
25	450.823	0.806346
25	451.516	0.799208
25	452.209	0.79409
25	452.902	0.789961
25	453.595	0.785192
25	454.287	0.781829
25	454.98	0.779127
25	455.673	0.777748
25	456.365	0.774273
25	457.057	0.770792
25	457.75	0.769298
25	458.442	0.768684
25	459.134	0.766316
25	459.826	0.7664
25	460.518	0.767967
25	461.21	0.769837
25	461.902	0.772312
25	462.594	0.780158
25	463.286	0.790416
25	463.977	0.798477
25	464.669	0.807683
25	465.36	0.818661
25	466.052	0.830879
25	466.743	0.842416
25	467.434	0.853472
25	468.125	0.864114
25	468.816	0.869218
25	469.507	0.869727
25	470.198	0.868418
25	470.889	0.864886
25	471.58	0.858284
25	472.27	0.848493
25	472.96	0.83607
25	473.651	0.822168
25	474.341	0.807476
25	475.031	0.792742
25	475.721	0.780859
25	476.411	0.770005
25	477.101	0.758481
25	477.79	0.748734
25	478.48	0.741259
25	479.169	0.73331
25	479.858	0.725819
25	480.548	0.718213
25	481.237	0.71202
25	481.926	0.706181
25	482.614	0.701696
25	483.303	0.697741
25	483.992	0.694396
25	484.68	0.689004
25	485.368	0.685981
25	486.056	0.683494
25	486.744	0.681776
25	487.432	0.679234
25	488.12	0.676838
25	488.808	0.674796
25	489.495	0.671141
25	490.182	0.667644
25	490.87	0.665444
25	491.557	0.662529
25	492.243	0.661862
25	492.93	0.660255
25	493.617	0.658833
25	494.303	0.657449
25	494.989	0.657032
25	495.676	0.658421
25	496.362	0.658931
25	497.047	0.659013
25	497.733	0.659931
25	498.418	0.659477
25	499.104	0.658657
25	499.789	0.657785
25	500.474	0.656668
25	501.159	0.654021
25	501.843	0.650438
25	502.528	0.645917
25	503.212	0.641883
25	503.896	0.636528
25	504.58	0.630124
25	505.264	0.624543
25	505.948	0.619811
25	506.631	0.612748
25	507.314	0.606279
25	507.997	0.600728
25	508.68	0.594802
25	509.363	0.588068
25	510.046	0.581092
25	510.728	0.574859
25	511.41	0.568031
25	512.092	0.560532
25	512.774	0.554182
25	513.455	0.54854
25	514.137	0.542759
25	514.818	0.537883
25	515.499	0.531949
25	516.18	0.526586
25	516.86	0.520714
25	517.54	0.514994
25	518.221	0.508818
25	518.901	0.503566
25	519.58	0.497945
25	520.26	0.493194
25	520.939	0.488531
25	521.618	0.484047
25	522.297	0.479346
25	522.976	0.475395
25	523.654	0.47296
25	524.332	0.469854
25	525.01	0.46649
25	525.688	0.463003
25	526.366	0.459144
25	527.043	0.455387
25	527.72	0.45269
25	528.397	0.450066
25	529.074	0.447185
25	529.75	0.442806
25	530.426	0.43946
25	531.102	0.436207
25	531.778	0.432672
25	532.454	0.428915
25	533.129	0.425159
25	533.804	0.420682
25	534.479	0.416925
25	535.153	0.41362
25	535.827	0.409658
25	536.501	0.405498
25	537.175	0.401582
25	537.849	0.396701
25	538.522	0.392685
25	539.195	0.387835
25	539.868	0.382959
25	540.54	0.377872
25	541.213	0.372607
25	541.885	0.367572
25	542.556	0.362635
25	543.228	0.356606
25	543.899	0.352941
25	544.57	0.347733
25	545.241	0.343285
25	545.911	0.340067
25	546.581	0.336202
25	547.251	0.331253
25	547.921	0.327006
25	548.59	0.323374
25	549.259	0.32016
25	549.928	0.315667
25	550.596	0.31232
25	551.264	0.308591
25	551.932	0.304642
25	552.6	0.301223
25	553.267	0.297876
25	553.934	0.293697
25	554.601	0.289598
25	555.268	0.285531
25	555.934	0.281442
25	556.6	0.277701
25	557.265	0.2743
25	557.931	0.270136
25	558.596	0.265266
25	559.26	0.26168
25	559.925	0.258921
25	560.589	0.255028
25	561.253	0.252884
25	561.916	0.249531
25	562.58	0.244842
25	563.242	0.240418
25	563.905	0.236822
25	564.567	0.234266
25	565.229	0.231148
25	565.891	0.228321
25	566.552	0.225826
25	567.213	0.222066
25	567.874	0.219971
25	568.534	0.218913
25	569.194	0.217254
25	569.854	0.214635
25	570.514	0.214461
30	358.077	0.0514803
30	358.764	0.0734972
30	359.451	0.109952
30	360.138	0.137612
30	360.825	0.154618
30	361.513	0.173355
30	362.2	0.190143
30	362.888	0.203196
30	363.576	0.211614
30	364.264	0.217258
30	364.952	0.221118
30	365.64	0.224437
30	366.328	0.229383
30	367.017	0.23245
30	367.705	0.237165
30	368.394	0.243758
30	369.083	0.250427
30	369.772	0.257008
30	370.461	0.264282
30	371.15	0.272236
30	371.84	0.280997
30	372.529	0.288301
30	373.219	0.296966
30	373.908	0.305416
30	374.598	0.312919
30	375.288	0.319981
30	375.978	0.327095
30	376.668	0.336308
30	377.358	0.345219
30	378.049	0.354746
30	378.739	0.365972
30	379.43	0.378534
30	380.121	0.392017
30	380.811	0.407526
30	381.502	0.424471
30	382.193	0.442231
30	382.884	0.458216
30	383.575	0.473433
30	384.267	0.489232
30	384.958	0.504889
30	385.649	0.521046
30	386.341	0.537618
30	387.032	0.551798
30	387.724	0.563801
30	388.416	0.574504
30	389.108	0.58447
30	389.8	0.594365
30	390.492	0.601583
30	391.184	0.607177
30	391.876	0.610255
30	392.568	0.611142
30	393.261	0.611004
30	393.953	0.612914
30	394.645	0.61368
30	395.338	0.615329
30	396.03	0.616817
30	396.723	0.61656
30	397.416	0.615479
30	398.109	0.615445
30	398.801	0.615218
30	399.494	0.618019
30	400.187	0.618987
30	400.88	0.621694
30	401.573	0.624145
30	402.266	0.628029
30	402.96	0.635864
30	403.653	0.645139
30	404.346	0.655132
30	405.039	0.664736
30	405.733	0.672268
30	406.426	0.681615
30	407.12	0.692165
30	407.813	0.703197
30	408.507	0.713741
30	409.2	0.722327
30	409.894	0.73023
30	410.587	0.736792
30	411.281	0.743577
30	411.975	0.748301
30	412.668	0.752366
30	413.362	0.753733
30	414.056	0.753778
30	414.75	0.75207
30	415.444	0.748648
30	416.137	0.745471
30	416.831	0.74112
30	417.525	0.735312
30	418.219	0.730981
30	418.913	0.726971
30	419.607	0.722567
30	420.301	0.717624
30	420.995	0.711655
30	421.689	0.708311
30	422.383	0.704411
30	423.077	0.700627
30	423.771	0.698646
30	424.465	0.696913
30	425.159	0.691326
30	425.853	0.687788
30	426.547	0.68466
30	427.241	0.683854
30	427.935	0.682451
30	428.628	0.680552
30	429.322	0.68196
30	430.016	0.683323
30	430.71	0.6853
30	431.404	0.690935
30	432.098	0.698636
30	432.792	0.709382
30	433.486	0.721371
30	434.18	0.736848
30	434.874	0.755755
30	435.568	0.778987
30	436.261	0.806238
30	436.955	0.836099
30	437.649	0.868108
30	438.343	0.898784
30	439.036	0.928808
30	439.73	0.958852
30	440.424	0.981692
30	441.117	0.996077
30	441.811	1
30	442.504	0.994164
30	443.198	0.980862
30	443.891	0.961991
30	444.585	0.939002
30	445.278	0.912948
30	445.971	0.882216
30	446.665	0.853427
30	447.358	0.829575
30	448.051	0.806509
30	448.744	0.788056
30	449.437	0.773429
30	450.13	0.761132
[truncated: 2,976 more rows]
