# Supplementary material for: Motor Oil Classification Based on Time-Resolved Fluorescence
Source: PLoS One. 2014 Jul 2;9(7):e100555. doi: 10.1371/journal.pone.0100555 (PMC4079594; doi:10.1371/journal.pone.0100555)
Supplement: Data S1 — The time-resolved fluorescence data of motor oils. (Including Mobil 0W-40, Mobil 5W-30, (c) Mobil 5W-40, Mobil 20W-40, Shell 5W-40, Shell 15W-40, Castrol 5W-40, Prestone 5W-40, and GreatWall 10W-50). The wavelength range is 360 nm to 560 nm, and the time range is 75 ns with an excitation wavelength of 355 nm. The gate width of the ICCD is set to 5 ns. (ZIP) [file pone.0100555.s001.zip › DATA/Prestone 5W-40.xls]

## Sheet: Sheet1
0	358.077	0.0506768
0	358.764	0.0812262
0	359.451	0.132166
0	360.138	0.177206
0	360.825	0.221937
0	361.513	0.263153
0	362.2	0.2984
0	362.888	0.329405
0	363.576	0.359648
0	364.264	0.391676
0	364.952	0.422889
0	365.64	0.453388
0	366.328	0.482684
0	367.017	0.509051
0	367.705	0.534401
0	368.394	0.556247
0	369.083	0.575925
0	369.772	0.593441
0	370.461	0.610701
0	371.15	0.626044
0	371.84	0.642996
0	372.529	0.658292
0	373.219	0.672647
0	373.908	0.686019
0	374.598	0.698264
0	375.288	0.710619
0	375.978	0.723138
0	376.668	0.734348
0	377.358	0.746233
0	378.049	0.758501
0	378.739	0.770287
0	379.43	0.78241
0	380.121	0.796381
0	380.811	0.8131
0	381.502	0.830634
0	382.193	0.848237
0	382.884	0.864916
0	383.575	0.880927
0	384.267	0.893631
0	384.958	0.905155
0	385.649	0.917517
0	386.341	0.930029
0	387.032	0.942204
0	387.724	0.950921
0	388.416	0.959569
0	389.108	0.963922
0	389.8	0.970245
0	390.492	0.974429
0	391.184	0.978375
0	391.876	0.980084
0	392.568	0.98274
0	393.261	0.982298
0	393.953	0.982554
0	394.645	0.983135
0	395.338	0.983344
0	396.03	0.983792
0	396.723	0.985146
0	397.416	0.986616
0	398.109	0.988133
0	398.801	0.99212
0	399.494	0.994944
0	400.187	0.995665
0	400.88	0.997542
0	401.573	1
0	402.266	0.998565
0	402.96	0.996687
0	403.653	0.997303
0	404.346	0.994526
0	405.039	0.992677
0	405.733	0.990818
0	406.426	0.988691
0	407.12	0.984721
0	407.813	0.98385
0	408.507	0.982548
0	409.2	0.981368
0	409.894	0.982036
0	410.587	0.982606
0	411.281	0.980711
0	411.975	0.976399
0	412.668	0.972168
0	413.362	0.967374
0	414.056	0.960911
0	414.75	0.954827
0	415.444	0.947307
0	416.137	0.939693
0	416.831	0.930825
0	417.525	0.921515
0	418.219	0.908881
0	418.913	0.897571
0	419.607	0.88793
0	420.301	0.878405
0	420.995	0.869205
0	421.689	0.860459
0	422.383	0.850323
0	423.077	0.840531
0	423.771	0.828629
0	424.465	0.820144
0	425.159	0.811485
0	425.853	0.80554
0	426.547	0.796811
0	427.241	0.787576
0	427.935	0.77622
0	428.628	0.766806
0	429.322	0.756385
0	430.016	0.748447
0	430.71	0.741537
0	431.404	0.735917
0	432.098	0.729437
0	432.792	0.723649
0	433.486	0.718674
0	434.18	0.717227
0	434.874	0.711927
0	435.568	0.707754
0	436.261	0.702431
0	436.955	0.697613
0	437.649	0.688204
0	438.343	0.680475
0	439.036	0.67285
0	439.73	0.664609
0	440.424	0.656154
0	441.117	0.649557
0	441.811	0.64295
0	442.504	0.637086
0	443.198	0.632431
0	443.891	0.626207
0	444.585	0.617379
0	445.278	0.610492
0	445.971	0.59988
0	446.665	0.588862
0	447.358	0.577535
0	448.051	0.57034
0	448.744	0.563761
0	449.437	0.555521
0	450.13	0.548837
0	450.823	0.543572
0	451.516	0.537615
0	452.209	0.52866
0	452.902	0.522906
0	453.595	0.518048
0	454.287	0.511545
0	454.98	0.503356
0	455.673	0.496609
0	456.365	0.490832
0	457.057	0.482272
0	457.75	0.473746
0	458.442	0.466069
0	459.134	0.458508
0	459.826	0.452046
0	460.518	0.446949
0	461.21	0.442521
0	461.902	0.440097
0	462.594	0.435262
0	463.286	0.431659
0	463.977	0.428195
0	464.669	0.42479
0	465.36	0.42132
0	466.052	0.419443
0	466.743	0.414974
0	467.434	0.411051
0	468.125	0.406722
0	468.816	0.400457
0	469.507	0.397028
0	470.198	0.393686
0	470.889	0.390281
0	471.58	0.385544
0	472.27	0.382197
0	472.96	0.37717
0	473.651	0.372933
0	474.341	0.367738
0	475.031	0.363582
0	475.721	0.360148
0	476.411	0.353871
0	477.101	0.347519
0	477.79	0.342394
0	478.48	0.339232
0	479.169	0.33381
0	479.858	0.329817
0	480.548	0.325964
0	481.237	0.322623
0	481.926	0.317195
0	482.614	0.31344
0	483.303	0.310099
0	483.992	0.307396
0	484.68	0.302846
0	485.368	0.299068
0	486.056	0.295855
0	486.744	0.292251
0	487.432	0.288021
0	488.12	0.284191
0	488.808	0.279704
0	489.495	0.276525
0	490.182	0.273265
0	490.87	0.270847
0	491.557	0.268494
0	492.243	0.267531
0	492.93	0.265551
0	493.617	0.26482
0	494.303	0.26378
0	494.989	0.263504
0	495.676	0.263062
0	496.362	0.262086
0	497.047	0.261418
0	497.733	0.260003
0	498.418	0.259054
0	499.104	0.257677
0	499.789	0.255202
0	500.474	0.252777
0	501.159	0.250735
0	501.843	0.247962
0	502.528	0.244611
0	503.212	0.24179
0	503.896	0.239396
0	504.58	0.23709
0	505.264	0.234331
0	505.948	0.232737
0	506.631	0.23178
0	507.314	0.230273
0	507.997	0.228437
0	508.68	0.226193
0	509.363	0.223748
0	510.046	0.221003
0	510.728	0.217826
0	511.41	0.214305
0	512.092	0.212314
0	512.774	0.209162
0	513.455	0.206236
0	514.137	0.203458
0	514.818	0.201853
0	515.499	0.198752
0	516.18	0.195909
0	516.86	0.193198
0	517.54	0.191604
0	518.221	0.187988
0	518.901	0.18509
0	519.58	0.18299
0	520.26	0.18119
0	520.939	0.178348
0	521.618	0.177221
0	522.297	0.175981
0	522.976	0.17493
0	523.654	0.173592
0	524.332	0.172507
0	525.01	0.170368
0	525.688	0.167971
0	526.366	0.165626
0	527.043	0.162305
0	527.72	0.160293
0	528.397	0.159005
0	529.074	0.158227
0	529.75	0.157052
0	530.426	0.156659
0	531.102	0.155071
0	531.778	0.153483
0	532.454	0.151895
0	533.129	0.150306
0	533.804	0.148718
0	534.479	0.14713
0	535.153	0.145322
0	535.827	0.143734
0	536.501	0.142399
0	537.175	0.140745
0	537.849	0.138914
0	538.522	0.137204
0	539.195	0.135571
0	539.868	0.133146
0	540.54	0.130336
0	541.213	0.128275
0	541.885	0.126918
0	542.556	0.124941
0	543.228	0.122944
0	543.899	0.12123
0	544.57	0.119478
0	545.241	0.117033
0	545.911	0.11547
0	546.581	0.114377
0	547.251	0.114664
0	547.921	0.113112
0	548.59	0.112633
0	549.259	0.111045
0	549.928	0.110055
0	550.596	0.107154
0	551.264	0.106167
0	551.932	0.104278
0	552.6	0.103477
0	553.267	0.101936
0	553.934	0.10178
0	554.601	0.100782
0	555.268	0.0993551
0	555.934	0.0973914
0	556.6	0.0964847
0	557.265	0.0945962
0	557.931	0.0932333
0	558.596	0.0925825
0	559.26	0.0922849
0	559.925	0.0908414
0	560.589	0.0895675
0	561.253	0.0885746
0	561.916	0.0871005
0	562.58	0.0847447
0	563.242	0.0833178
0	563.905	0.0832956
0	564.567	0.082425
0	565.229	0.0820885
0	565.891	0.0823638
0	566.552	0.0816045
0	567.213	0.0798328
0	567.874	0.0786758
0	568.534	0.0771544
0	569.194	0.0766732
0	569.854	0.0765981
0	570.514	0.078851
5	358.077	0.0638321
5	358.764	0.107373
5	359.451	0.173296
5	360.138	0.231364
5	360.825	0.289611
5	361.513	0.342867
5	362.2	0.388021
5	362.888	0.425649
5	363.576	0.462381
5	364.264	0.499096
5	364.952	0.534893
5	365.64	0.569883
5	366.328	0.604096
5	367.017	0.63414
5	367.705	0.661556
5	368.394	0.685918
5	369.083	0.707298
5	369.772	0.724415
5	370.461	0.740661
5	371.15	0.753965
5	371.84	0.764767
5	372.529	0.774536
5	373.219	0.783685
5	373.908	0.789787
5	374.598	0.796254
5	375.288	0.802818
5	375.978	0.809549
5	376.668	0.81515
5	377.358	0.82308
5	378.049	0.831134
5	378.739	0.839231
5	379.43	0.848676
5	380.121	0.861159
5	380.811	0.873633
5	381.502	0.8877
5	382.193	0.902075
5	382.884	0.914977
5	383.575	0.926373
5	384.267	0.938986
5	384.958	0.950678
5	385.649	0.961726
5	386.341	0.971986
5	387.032	0.983541
5	387.724	0.990706
5	388.416	0.99598
5	389.108	0.998275
5	389.8	1
5	390.492	0.998152
5	391.184	0.996395
5	391.876	0.992762
5	392.568	0.992091
5	393.261	0.989925
5	393.953	0.988443
5	394.645	0.985754
5	395.338	0.984819
5	396.03	0.981998
5	396.723	0.978528
5	397.416	0.974773
5	398.109	0.973126
5	398.801	0.971281
5	399.494	0.969701
5	400.187	0.967799
5	400.88	0.966382
5	401.573	0.963609
5	402.266	0.960186
5	402.96	0.957148
5	403.653	0.955048
5	404.346	0.951022
5	405.039	0.946913
5	405.733	0.942102
5	406.426	0.937887
5	407.12	0.934609
5	407.813	0.932056
5	408.507	0.929969
5	409.2	0.928341
5	409.894	0.92558
5	410.587	0.922706
5	411.281	0.918962
5	411.975	0.915477
5	412.668	0.910364
5	413.362	0.903378
5	414.056	0.895536
5	414.75	0.886214
5	415.444	0.876277
5	416.137	0.865866
5	416.831	0.856692
5	417.525	0.846356
5	418.219	0.836842
5	418.913	0.824906
5	419.607	0.813774
5	420.301	0.802966
5	420.995	0.791773
5	421.689	0.780666
5	422.383	0.769921
5	423.077	0.760797
5	423.771	0.750348
5	424.465	0.740295
5	425.159	0.730057
5	425.853	0.722032
5	426.547	0.711869
5	427.241	0.701706
5	427.935	0.692101
5	428.628	0.683248
5	429.322	0.674436
5	430.016	0.665199
5	430.71	0.657173
5	431.404	0.649863
5	432.098	0.643305
5	432.792	0.636281
5	433.486	0.631508
5	434.18	0.628744
5	434.874	0.625209
5	435.568	0.620823
5	436.261	0.615823
5	436.955	0.610821
5	437.649	0.603117
5	438.343	0.5958
5	439.036	0.588376
5	439.73	0.5818
5	440.424	0.574077
5	441.117	0.566924
5	441.811	0.560457
5	442.504	0.554359
5	443.198	0.547023
5	443.891	0.540248
5	444.585	0.532664
5	445.278	0.523672
5	445.971	0.513912
5	446.665	0.504943
5	447.358	0.495608
5	448.051	0.487366
5	448.744	0.479999
5	449.437	0.472632
5	450.13	0.465923
5	450.823	0.460416
5	451.516	0.454985
5	452.209	0.449299
5	452.902	0.444712
5	453.595	0.440009
5	454.287	0.434546
5	454.98	0.428514
5	455.673	0.421997
5	456.365	0.415997
5	457.057	0.409801
5	457.75	0.403211
5	458.442	0.396735
5	459.134	0.391276
5	459.826	0.38588
5	460.518	0.380553
5	461.21	0.376259
5	461.902	0.372496
5	462.594	0.369663
5	463.286	0.366014
5	463.977	0.362957
5	464.669	0.360385
5	465.36	0.357772
5	466.052	0.353169
5	466.743	0.349265
5	467.434	0.346082
5	468.125	0.342197
5	468.816	0.33812
5	469.507	0.336045
5	470.198	0.332988
5	470.889	0.329443
5	471.58	0.3253
5	472.27	0.322054
5	472.96	0.317933
5	473.651	0.313733
5	474.341	0.309121
5	475.031	0.305173
5	475.721	0.300545
5	476.411	0.295287
5	477.101	0.291556
5	477.79	0.287485
5	478.48	0.283087
5	479.169	0.279174
5	479.858	0.275525
5	480.548	0.271797
5	481.237	0.268249
5	481.926	0.264572
5	482.614	0.261005
5	483.303	0.258055
5	483.992	0.254828
5	484.68	0.251456
5	485.368	0.248588
5	486.056	0.246239
5	486.744	0.243538
5	487.432	0.240302
5	488.12	0.237928
5	488.808	0.234861
5	489.495	0.232103
5	490.182	0.229087
5	490.87	0.226934
5	491.557	0.224893
5	492.243	0.224381
5	492.93	0.223411
5	493.617	0.222685
5	494.303	0.222097
5	494.989	0.220854
5	495.676	0.219757
5	496.362	0.218479
5	497.047	0.217417
5	497.733	0.216362
5	498.418	0.215378
5	499.104	0.213561
5	499.789	0.211638
5	500.474	0.209097
5	501.159	0.206633
5	501.843	0.204201
5	502.528	0.202003
5	503.212	0.199403
5	503.896	0.197124
5	504.58	0.194763
5	505.264	0.193139
5	505.948	0.190789
5	506.631	0.18906
5	507.314	0.187983
5	507.997	0.185971
5	508.68	0.183563
5	509.363	0.181957
5	510.046	0.179342
5	510.728	0.176904
5	511.41	0.174793
5	512.092	0.172906
5	512.774	0.170463
5	513.455	0.168503
5	514.137	0.166238
5	514.818	0.163882
5	515.499	0.161536
5	516.18	0.159284
5	516.86	0.157155
5	517.54	0.154602
5	518.221	0.152266
5	518.901	0.149815
5	519.58	0.147686
5	520.26	0.146194
5	520.939	0.144897
5	521.618	0.143739
5	522.297	0.142694
5	522.976	0.141488
5	523.654	0.139944
5	524.332	0.138386
5	525.01	0.136334
5	525.688	0.134197
5	526.366	0.132592
5	527.043	0.130807
5	527.72	0.129351
5	528.397	0.128366
5	529.074	0.127268
5	529.75	0.12574
5	530.426	0.12419
5	531.102	0.122572
5	531.778	0.120955
5	532.454	0.119337
5	533.129	0.117719
5	533.804	0.116102
5	534.479	0.114484
5	535.153	0.113306
5	535.827	0.111689
5	536.501	0.111012
5	537.175	0.110248
5	537.849	0.109321
5	538.522	0.108284
5	539.195	0.107093
5	539.868	0.105793
5	540.54	0.104012
5	541.213	0.102614
5	541.885	0.100785
5	542.556	0.0993373
5	543.228	0.0975873
5	543.899	0.0960475
5	544.57	0.0943141
5	545.241	0.0933848
5	545.911	0.0923208
5	546.581	0.0909082
5	547.251	0.0902167
5	547.921	0.0893851
5	548.59	0.0880168
5	549.259	0.0873069
5	549.928	0.0866523
5	550.596	0.0856897
5	551.264	0.0846552
5	551.932	0.0837793
5	552.6	0.0826931
5	553.267	0.0817527
5	553.934	0.0808086
5	554.601	0.0800746
5	555.268	0.0793776
5	555.934	0.0786861
5	556.6	0.0774469
5	557.265	0.0762926
5	557.931	0.0751437
5	558.596	0.0740871
5	559.26	0.0729217
5	559.925	0.0718706
5	560.589	0.0711385
5	561.253	0.0704747
5	561.916	0.0695047
5	562.58	0.0683319
5	563.242	0.0674505
5	563.905	0.0660601
5	564.567	0.0651215
5	565.229	0.0641054
5	565.891	0.0640427
5	566.552	0.0635854
5	567.213	0.0633383
5	567.874	0.062763
5	568.534	0.0622024
5	569.194	0.060954
5	569.854	0.0600904
5	570.514	0.058815
10	358.077	0.0704906
10	358.764	0.119188
10	359.451	0.191295
10	360.138	0.254775
10	360.825	0.317809
10	361.513	0.374376
10	362.2	0.419689
10	362.888	0.458156
10	363.576	0.493849
10	364.264	0.528576
10	364.952	0.562434
10	365.64	0.595416
10	366.328	0.626442
10	367.017	0.654423
10	367.705	0.679374
10	368.394	0.70104
10	369.083	0.720856
10	369.772	0.736703
10	370.461	0.750987
10	371.15	0.76355
10	371.84	0.773281
10	372.529	0.782561
10	373.219	0.790446
10	373.908	0.796098
10	374.598	0.800538
10	375.288	0.804961
10	375.978	0.809049
10	376.668	0.812922
10	377.358	0.818457
10	378.049	0.825168
10	378.739	0.833253
10	379.43	0.842623
10	380.121	0.854733
10	380.811	0.867142
10	381.502	0.880364
10	382.193	0.894281
10	382.884	0.907325
10	383.575	0.919475
10	384.267	0.93233
10	384.958	0.944464
10	385.649	0.956278
10	386.341	0.966363
10	387.032	0.977316
10	387.724	0.9841
10	388.416	0.990903
10	389.108	0.994884
10	389.8	0.999821
10	390.492	1
10	391.184	0.999301
10	391.876	0.995944
10	392.568	0.992669
10	393.261	0.987108
10	393.953	0.982841
10	394.645	0.979066
10	395.338	0.976578
10	396.03	0.974376
10	396.723	0.970962
10	397.416	0.96759
10	398.109	0.966463
10	398.801	0.965056
10	399.494	0.962557
10	400.187	0.961681
10	400.88	0.961235
10	401.573	0.958912
10	402.266	0.956586
10	402.96	0.955569
10	403.653	0.953625
10	404.346	0.951252
10	405.039	0.949175
10	405.733	0.946257
10	406.426	0.943438
10	407.12	0.942249
10	407.813	0.940829
10	408.507	0.940535
10	409.2	0.941048
10	409.894	0.941314
10	410.587	0.940939
10	411.281	0.940149
10	411.975	0.937967
10	412.668	0.934457
10	413.362	0.92934
10	414.056	0.922583
10	414.75	0.913584
10	415.444	0.903657
10	416.137	0.893743
10	416.831	0.88369
10	417.525	0.873753
10	418.219	0.863956
10	418.913	0.853707
10	419.607	0.843309
10	420.301	0.833676
10	420.995	0.823253
10	421.689	0.813047
10	422.383	0.803134
10	423.077	0.79347
10	423.771	0.783498
10	424.465	0.774165
10	425.159	0.765652
10	425.853	0.757412
10	426.547	0.748428
10	427.241	0.739095
10	427.935	0.730555
10	428.628	0.722241
10	429.322	0.714235
10	430.016	0.707186
10	430.71	0.702078
10	431.404	0.697519
10	432.098	0.694007
10	432.792	0.691559
10	433.486	0.690391
10	434.18	0.689196
10	434.874	0.687828
10	435.568	0.686045
10	436.261	0.683342
10	436.955	0.678844
10	437.649	0.674193
10	438.343	0.668579
10	439.036	0.662247
10	439.73	0.654892
10	440.424	0.648777
10	441.117	0.641019
10	441.811	0.634375
10	442.504	0.627656
10	443.198	0.621118
10	443.891	0.613385
10	444.585	0.605185
10	445.278	0.595562
10	445.971	0.585285
10	446.665	0.575723
10	447.358	0.565331
10	448.051	0.55603
10	448.744	0.547608
10	449.437	0.540218
10	450.13	0.533819
10	450.823	0.528343
10	451.516	0.523025
10	452.209	0.517936
10	452.902	0.512971
10	453.595	0.507217
10	454.287	0.501872
10	454.98	0.495849
10	455.673	0.490187
10	456.365	0.484516
10	457.057	0.478715
10	457.75	0.472977
10	458.442	0.467749
10	459.134	0.462202
10	459.826	0.457134
10	460.518	0.452944
10	461.21	0.449958
10	461.902	0.447048
10	462.594	0.44538
10	463.286	0.444027
10	463.977	0.442385
10	464.669	0.440296
10	465.36	0.438997
10	466.052	0.436023
10	466.743	0.432392
10	467.434	0.428851
10	468.125	0.425457
10	468.816	0.421827
10	469.507	0.418271
10	470.198	0.415282
10	470.889	0.411551
10	471.58	0.407026
10	472.27	0.402672
10	472.96	0.397748
10	473.651	0.392194
10	474.341	0.387927
10	475.031	0.383179
10	475.721	0.377771
10	476.411	0.372741
10	477.101	0.368374
10	477.79	0.362782
10	478.48	0.358088
10	479.169	0.353402
10	479.858	0.349458
10	480.548	0.344872
10	481.237	0.34102
10	481.926	0.336839
10	482.614	0.333114
10	483.303	0.329237
10	483.992	0.325824
10	484.68	0.322322
10	485.368	0.318816
10	486.056	0.315033
10	486.744	0.311502
10	487.432	0.307863
10	488.12	0.304752
10	488.808	0.302028
10	489.495	0.299676
10	490.182	0.297371
10	490.87	0.29499
10	491.557	0.292563
10	492.243	0.290683
10	492.93	0.289405
10	493.617	0.288258
10	494.303	0.287591
10	494.989	0.286597
10	495.676	0.285371
10	496.362	0.283674
10	497.047	0.281613
10	497.733	0.279975
10	498.418	0.278506
10	499.104	0.276768
10	499.789	0.274796
10	500.474	0.272905
10	501.159	0.270396
10	501.843	0.267917
10	502.528	0.264906
10	503.212	0.262115
10	503.896	0.259518
10	504.58	0.256895
10	505.264	0.254134
10	505.948	0.25162
10	506.631	0.249583
10	507.314	0.247042
10	507.997	0.244363
10	508.68	0.241727
10	509.363	0.239464
10	510.046	0.23683
10	510.728	0.234451
10	511.41	0.23201
10	512.092	0.229791
10	512.774	0.226939
10	513.455	0.223806
10	514.137	0.221176
10	514.818	0.218959
10	515.499	0.215808
10	516.18	0.212788
10	516.86	0.209932
10	517.54	0.206911
10	518.221	0.203317
10	518.901	0.200357
10	519.58	0.197781
10	520.26	0.195612
10	520.939	0.19351
10	521.618	0.192098
10	522.297	0.190694
10	522.976	0.189235
10	523.654	0.187581
10	524.332	0.185733
10	525.01	0.183468
10	525.688	0.1814
10	526.366	0.179437
10	527.043	0.177631
10	527.72	0.17582
10	528.397	0.174289
10	529.074	0.17273
10	529.75	0.171029
10	530.426	0.169207
10	531.102	0.167394
10	531.778	0.16558
10	532.454	0.163766
10	533.129	0.161953
10	533.804	0.160139
10	534.479	0.158325
10	535.153	0.156479
10	535.827	0.154665
10	536.501	0.15322
10	537.175	0.151663
10	537.849	0.150241
10	538.522	0.14878
10	539.195	0.147033
10	539.868	0.14506
10	540.54	0.142679
10	541.213	0.140303
10	541.885	0.138161
10	542.556	0.135986
10	543.228	0.133705
10	543.899	0.131705
10	544.57	0.129752
10	545.241	0.128053
10	545.911	0.126695
10	546.581	0.124942
10	547.251	0.123944
10	547.921	0.122774
10	548.59	0.120997
10	549.259	0.119363
10	549.928	0.118392
10	550.596	0.117005
10	551.264	0.115682
10	551.932	0.114877
10	552.6	0.114083
10	553.267	0.112978
10	553.934	0.112074
10	554.601	0.111065
10	555.268	0.109518
10	555.934	0.10777
10	556.6	0.106047
10	557.265	0.104457
10	557.931	0.102966
10	558.596	0.101805
10	559.26	0.100642
10	559.925	0.0993865
10	560.589	0.0978923
10	561.253	0.0967348
10	561.916	0.0952077
10	562.58	0.0935659
10	563.242	0.0926151
10	563.905	0.0915675
10	564.567	0.0903615
10	565.229	0.0892548
10	565.891	0.0885733
10	566.552	0.0873449
10	567.213	0.0860339
10	567.874	0.084763
10	568.534	0.0837177
10	569.194	0.0826205
10	569.854	0.0816783
10	570.514	0.0808653
15	358.077	0.0585864
15	358.764	0.10424
15	359.451	0.176313
15	360.138	0.236634
15	360.825	0.293665
15	361.513	0.338303
15	362.2	0.366705
15	362.888	0.383983
15	363.576	0.395994
15	364.264	0.408045
15	364.952	0.420495
15	365.64	0.432571
15	366.328	0.446885
15	367.017	0.46107
15	367.705	0.473406
15	368.394	0.486898
15	369.083	0.500912
15	369.772	0.512165
15	370.461	0.52319
15	371.15	0.535111
15	371.84	0.545501
15	372.529	0.556925
15	373.219	0.566273
15	373.908	0.575857
15	374.598	0.584643
15	375.288	0.592134
15	375.978	0.597573
15	376.668	0.606376
15	377.358	0.613525
15	378.049	0.621236
15	378.739	0.631219
15	379.43	0.645859
15	380.121	0.659165
15	380.811	0.672861
15	381.502	0.690897
15	382.193	0.711001
15	382.884	0.730038
15	383.575	0.748986
15	384.267	0.769864
15	384.958	0.78711
15	385.649	0.800684
15	386.341	0.815805
15	387.032	0.83582
15	387.724	0.856298
15	388.416	0.877249
15	389.108	0.895644
15	389.8	0.911587
15	390.492	0.916725
15	391.184	0.912507
15	391.876	0.903501
15	392.568	0.893453
15	393.261	0.879399
15	393.953	0.870271
15	394.645	0.867136
15	395.338	0.867405
15	396.03	0.868472
15	396.723	0.869286
15	397.416	0.869286
15	398.109	0.868805
15	398.801	0.86677
15	399.494	0.863138
15	400.187	0.864058
15	400.88	0.867128
15	401.573	0.87023
15	402.266	0.874961
15	402.96	0.884904
15	403.653	0.89474
15	404.346	0.902956
15	405.039	0.910822
15	405.733	0.920072
15	406.426	0.926789
15	407.12	0.933556
15	407.813	0.942407
15	408.507	0.953432
15	409.2	0.962788
15	409.894	0.976386
15	410.587	0.985123
15	411.281	0.991792
15	411.975	0.996727
15	412.668	1
15	413.362	0.998469
15	414.056	0.996865
15	414.75	0.99018
15	415.444	0.982037
15	416.137	0.973219
15	416.831	0.962185
15	417.525	0.952146
15	418.219	0.945786
15	418.913	0.938482
15	419.607	0.930665
15	420.301	0.925014
15	420.995	0.917661
15	421.689	0.90982
15	422.383	0.903176
15	423.077	0.89794
15	423.771	0.888739
15	424.465	0.88194
15	425.159	0.873707
15	425.853	0.86712
15	426.547	0.859547
15	427.241	0.855492
15	427.935	0.850639
15	428.628	0.850403
15	429.322	0.847911
15	430.016	0.846511
15	430.71	0.847651
15	431.404	0.85454
15	432.098	0.86234
15	432.792	0.872934
15	433.486	0.888144
15	434.18	0.905219
15	434.874	0.918679
15	435.568	0.932221
15	436.261	0.944557
15	436.955	0.9548
15	437.649	0.96098
15	438.343	0.963138
15	439.036	0.96208
15	439.73	0.959441
15	440.424	0.952439
15	441.117	0.945607
15	441.811	0.936552
15	442.504	0.926635
15	443.198	0.914982
15	443.891	0.901287
15	444.585	0.884855
15	445.278	0.868472
15	445.971	0.85055
15	446.665	0.833336
15	447.358	0.815609
15	448.051	0.80329
15	448.744	0.791654
15	449.437	0.779537
15	450.13	0.771623
15	450.823	0.766542
15	451.516	0.758839
15	452.209	0.751909
15	452.902	0.748872
15	453.595	0.742708
15	454.287	0.736219
15	454.98	0.729102
15	455.673	0.725934
15	456.365	0.719062
15	457.057	0.715626
15	457.75	0.713077
15	458.442	0.711563
15	459.134	0.708151
15	459.826	0.708029
15	460.518	0.707271
15	461.21	0.707304
15	461.902	0.704886
15	462.594	0.709193
15	463.286	0.712629
15	463.977	0.715569
15	464.669	0.718842
15	465.36	0.726415
15	466.052	0.724778
15	466.743	0.722441
15	467.434	0.71951
15	468.125	0.716359
15	468.816	0.710919
15	469.507	0.707613
15	470.198	0.705048
15	470.889	0.698697
15	471.58	0.689113
15	472.27	0.67957
15	472.96	0.67032
15	473.651	0.660223
15	474.341	0.649703
15	475.031	0.641731
15	475.721	0.633181
15	476.411	0.624379
15	477.101	0.615113
15	477.79	0.606213
15	478.48	0.597256
15	479.169	0.587591
15	479.858	0.579586
15	480.548	0.572054
15	481.237	0.566868
15	481.926	0.562536
15	482.614	0.557243
15	483.303	0.552569
15	483.992	0.550248
15	484.68	0.546853
15	485.368	0.541845
15	486.056	0.537635
15	486.744	0.532457
15	487.432	0.527196
15	488.12	0.523809
15	488.808	0.51999
15	489.495	0.519209
15	490.182	0.517702
15	490.87	0.512865
15	491.557	0.508765
15	492.243	0.506977
15	492.93	0.504943
15	493.617	0.504336
15	494.303	0.504286
15	494.989	0.505491
15	495.676	0.50653
15	496.362	0.506263
15	497.047	0.504114
15	497.733	0.503125
15	498.418	0.501325
15	499.104	0.498051
15	499.789	0.492906
15	500.474	0.489472
15	501.159	0.484367
15	501.843	0.479061
15	502.528	0.474476
15	503.212	0.47092
15	503.896	0.468565
15	504.58	0.466597
15	505.264	0.462593
15	505.948	0.456843
15	506.631	0.452989
15	507.314	0.446835
15	507.997	0.440788
15	508.68	0.435265
15	509.363	0.432652
15	510.046	0.427618
15	510.728	0.422978
15	511.41	0.418035
15	512.092	0.413889
15	512.774	0.408017
15	513.455	0.402777
15	514.137	0.397102
15	514.818	0.39171
15	515.499	0.38704
15	516.18	0.381063
15	516.86	0.375736
15	517.54	0.370556
15	518.221	0.367474
15	518.901	0.361417
15	519.58	0.357538
15	520.26	0.35323
15	520.939	0.349473
15	521.618	0.344736
15	522.297	0.341402
15	522.976	0.338225
15	523.654	0.33484
15	524.332	0.332086
15	525.01	0.329307
15	525.688	0.327325
15	526.366	0.325443
15	527.043	0.322871
15	527.72	0.319554
15	528.397	0.316037
15	529.074	0.312385
15	529.75	0.308135
15	530.426	0.305081
15	531.102	0.302264
15	531.778	0.299447
15	532.454	0.29663
15	533.129	0.293813
15	533.804	0.290996
15	534.479	0.288179
15	535.153	0.284819
15	535.827	0.282002
15	536.501	0.278815
15	537.175	0.276706
15	537.849	0.27284
15	538.522	0.270011
15	539.195	0.266838
15	539.868	0.263207
15	540.54	0.257971
15	541.213	0.256347
15	541.885	0.252428
15	542.556	0.248433
15	543.228	0.24468
15	543.899	0.241795
15	544.57	0.237619
15	545.241	0.234598
15	545.911	0.231042
15	546.581	0.229362
15	547.251	0.228328
15	547.921	0.225821
15	548.59	0.222986
15	549.259	0.220969
15	549.928	0.217806
15	550.596	0.214977
15	551.264	0.211718
15	551.932	0.209928
15	552.6	0.207174
15	553.267	0.205252
15	553.934	0.201086
15	554.601	0.198932
15	555.268	0.196476
15	555.934	0.194524
15	556.6	0.190988
15	557.265	0.189399
15	557.931	0.185682
15	558.596	0.183634
15	559.26	0.180718
15	559.925	0.179003
15	560.589	0.175871
15	561.253	0.174106
15	561.916	0.170318
15	562.58	0.168058
15	563.242	0.166318
15	563.905	0.164447
15	564.567	0.161395
15	565.229	0.161017
15	565.891	0.16023
15	566.552	0.15682
15	567.213	0.155378
15	567.874	0.154762
15	568.534	0.150601
15	569.194	0.147479
15	569.854	0.144668
15	570.514	0.144256
20	358.077	0.0619164
20	358.764	0.107633
20	359.451	0.174007
20	360.138	0.226913
20	360.825	0.274434
20	361.513	0.31229
20	362.2	0.333856
20	362.888	0.344806
20	363.576	0.352572
20	364.264	0.358126
20	364.952	0.362292
20	365.64	0.367598
20	366.328	0.372484
20	367.017	0.377635
20	367.705	0.385336
20	368.394	0.394504
20	369.083	0.403566
20	369.772	0.414785
20	370.461	0.426896
20	371.15	0.438697
20	371.84	0.450195
20	372.529	0.464094
20	373.219	0.477835
20	373.908	0.488805
20	374.598	0.498274
20	375.288	0.508087
20	375.978	0.517431
20	376.668	0.525018
20	377.358	0.5354
20	378.049	0.547845
20	378.739	0.560772
20	379.43	0.575602
20	380.121	0.594022
20	380.811	0.614092
20	381.502	0.637949
20	382.193	0.661954
20	382.884	0.685525
20	383.575	0.706864
20	384.267	0.727568
20	384.958	0.744485
20	385.649	0.761872
20	386.341	0.78086
20	387.032	0.807673
20	387.724	0.834335
20	388.416	0.865131
20	389.108	0.893023
20	389.8	0.913606
20	390.492	0.920212
20	391.184	0.918103
20	391.876	0.903663
20	392.568	0.886452
20	393.261	0.869665
20	393.953	0.85311
20	394.645	0.8435
20	395.338	0.838876
20	396.03	0.837122
20	396.723	0.832564
20	397.416	0.831272
20	398.109	0.826128
20	398.801	0.822903
20	399.494	0.817483
20	400.187	0.817738
20	400.88	0.819354
20	401.573	0.826365
20	402.266	0.833236
20	402.96	0.844168
20	403.653	0.855156
20	404.346	0.866416
20	405.039	0.875581
20	405.733	0.884519
20	406.426	0.895417
20	407.12	0.906722
20	407.813	0.917807
20	408.507	0.93295
20	409.2	0.950043
20	409.894	0.963811
20	410.587	0.975302
20	411.281	0.986769
20	411.975	0.993708
20	412.668	0.993922
20	413.362	0.992251
20	414.056	0.987059
20	414.75	0.976315
20	415.444	0.963071
20	416.137	0.951993
20	416.831	0.941695
20	417.525	0.931289
20	418.219	0.92079
20	418.913	0.910175
20	419.607	0.89877
20	420.301	0.885756
20	420.995	0.87307
20	421.689	0.863398
20	422.383	0.851818
20	423.077	0.843031
20	423.771	0.832967
20	424.465	0.825969
20	425.159	0.818489
20	425.853	0.814265
20	426.547	0.806922
20	427.241	0.802784
20	427.935	0.798363
20	428.628	0.797006
20	429.322	0.796851
20	430.016	0.802629
20	430.71	0.809827
20	431.404	0.823016
20	432.098	0.838177
20	432.792	0.856579
20	433.486	0.876526
20	434.18	0.900937
20	434.874	0.9219
20	435.568	0.944995
20	436.261	0.965365
20	436.955	0.98269
20	437.649	0.993595
20	438.343	1
20	439.036	0.999724
20	439.73	0.994497
20	440.424	0.985942
20	441.117	0.975995
20	441.811	0.964435
20	442.504	0.949433
20	443.198	0.932361
20	443.891	0.912811
20	444.585	0.891248
20	445.278	0.86939
20	445.971	0.845247
20	446.665	0.824915
20	447.358	0.804042
20	448.051	0.78558
20	448.744	0.768428
20	449.437	0.755549
20	450.13	0.743472
20	450.823	0.734473
20	451.516	0.726389
20	452.209	0.718492
20	452.902	0.71033
20	453.595	0.702591
20	454.287	0.696613
20	454.98	0.690204
20	455.673	0.684705
20	456.365	0.683203
20	457.057	0.68228
20	457.75	0.680836
20	458.442	0.680309
20	459.134	0.681184
20	459.826	0.681577
20	460.518	0.68433
20	461.21	0.688423
20	461.902	0.694129
20	462.594	0.700227
20	463.286	0.707511
20	463.977	0.714006
20	464.669	0.722131
20	465.36	0.725797
20	466.052	0.728963
20	466.743	0.728067
20	467.434	0.726744
20	468.125	0.718279
20	468.816	0.714003
20	469.507	0.708531
20	470.198	0.703914
20	470.889	0.694811
20	471.58	0.686411
20	472.27	0.675368
20	472.96	0.662709
20	473.651	0.647859
20	474.341	0.636202
20	475.031	0.624911
20	475.721	0.613445
20	476.411	0.601957
20	477.101	0.592341
20	477.79	0.581339
20	478.48	0.572518
20	479.169	0.561744
20	479.858	0.553154
20	480.548	0.545467
20	481.237	0.540075
20	481.926	0.533019
20	482.614	0.527323
20	483.303	0.522803
20	483.992	0.518248
20	484.68	0.511911
20	485.368	0.50768
20	486.056	0.504913
20	486.744	0.500744
20	487.432	0.495569
20	488.12	0.491252
20	488.808	0.488633
20	489.495	0.485487
20	490.182	0.483175
20	490.87	0.482462
20	491.557	0.483183
20	492.243	0.48336
20	492.93	0.484742
20	493.617	0.485883
20	494.303	0.486434
20	494.989	0.485492
20	495.676	0.48472
20	496.362	0.484056
20	497.047	0.483032
20	497.733	0.481549
20	498.418	0.481823
20	499.104	0.479765
20	499.789	0.474528
20	500.474	0.47068
20	501.159	0.466249
20	501.843	0.460405
20	502.528	0.454444
20	503.212	0.450297
20	503.896	0.444828
20	504.58	0.440393
20	505.264	0.435183
20	505.948	0.431806
20	506.631	0.42782
20	507.314	0.423213
20	507.997	0.418347
20	508.68	0.413969
20	509.363	0.408163
20	510.046	0.402087
20	510.728	0.396568
20	511.41	0.39128
20	512.092	0.385686
20	512.774	0.379223
20	513.455	0.373712
20	514.137	0.369202
20	514.818	0.365034
20	515.499	0.360042
20	516.18	0.356788
20	516.86	0.353418
20	517.54	0.348713
20	518.221	0.34286
20	518.901	0.338331
20	519.58	0.333423
20	520.26	0.329431
20	520.939	0.326039
20	521.618	0.323288
20	522.297	0.320785
20	522.976	0.318515
20	523.654	0.315791
20	524.332	0.313742
20	525.01	0.311016
20	525.688	0.30845
20	526.366	0.305418
20	527.043	0.303112
20	527.72	0.299775
20	528.397	0.297296
20	529.074	0.294375
20	529.75	0.291801
20	530.426	0.288595
20	531.102	0.285851
20	531.778	0.283107
20	532.454	0.280363
20	533.129	0.277619
20	533.804	0.274876
20	534.479	0.272132
20	535.153	0.269026
20	535.827	0.266282
20	536.501	0.263586
20	537.175	0.260182
20	537.849	0.257627
20	538.522	0.254619
20	539.195	0.251248
20	539.868	0.247901
20	540.54	0.244479
20	541.213	0.240014
20	541.885	0.236064
20	542.556	0.232484
20	543.228	0.228383
20	543.899	0.225204
20	544.57	0.223125
20	545.241	0.220238
20	545.911	0.217472
20	546.581	0.214712
20	547.251	0.212495
20	547.921	0.209528
20	548.59	0.20666
20	549.259	0.203662
20	549.928	0.201815
20	550.596	0.19896
20	551.264	0.196374
20	551.932	0.194316
20	552.6	0.192978
20	553.267	0.191453
20	553.934	0.189953
20	554.601	0.188105
20	555.268	0.186951
20	555.934	0.184694
20	556.6	0.181353
20	557.265	0.178462
20	557.931	0.17619
20	558.596	0.173511
20	559.26	0.171275
20	559.925	0.169602
20	560.589	0.168083
20	561.253	0.165522
20	561.916	0.16229
20	562.58	0.159581
20	563.242	0.157559
20	563.905	0.155718
20	564.567	0.153472
20	565.229	0.152627
20	565.891	0.15134
20	566.552	0.149393
20	567.213	0.146921
20	567.874	0.145449
20	568.534	0.143445
20	569.194	0.141468
20	569.854	0.139539
20	570.514	0.138559
25	358.077	0.0612307
25	358.764	0.108061
25	359.451	0.170181
25	360.138	0.22243
25	360.825	0.266909
25	361.513	0.299864
25	362.2	0.31961
25	362.888	0.328807
25	363.576	0.332857
25	364.264	0.336866
25	364.952	0.340562
25	365.64	0.344207
25	366.328	0.348999
25	367.017	0.353926
25	367.705	0.359809
25	368.394	0.367646
25	369.083	0.376954
25	369.772	0.386421
25	370.461	0.397865
25	371.15	0.410845
25	371.84	0.424219
25	372.529	0.437914
25	373.219	0.450908
25	373.908	0.462134
25	374.598	0.473618
25	375.288	0.4842
25	375.978	0.494586
25	376.668	0.505462
25	377.358	0.519186
25	378.049	0.533109
25	378.739	0.550054
25	379.43	0.568317
25	380.121	0.590304
25	380.811	0.613182
25	381.502	0.640148
25	382.193	0.66527
25	382.884	0.691807
25	383.575	0.716318
25	384.267	0.739306
25	384.958	0.757852
25	385.649	0.77857
25	386.341	0.800858
25	387.032	0.827414
25	387.724	0.860084
25	388.416	0.896971
25	389.108	0.927388
25	389.8	0.951021
25	390.492	0.960358
25	391.184	0.954435
25	391.876	0.935286
25	392.568	0.91363
25	393.261	0.88951
25	393.953	0.870463
25	394.645	0.858327
25	395.338	0.851336
25	396.03	0.846581
25	396.723	0.841601
25	397.416	0.837452
25	398.109	0.831288
25	398.801	0.824969
25	399.494	0.820542
25	400.187	0.820655
25	400.88	0.822182
25	401.573	0.826231
25	402.266	0.835611
25	402.96	0.846857
25	403.653	0.856778
25	404.346	0.868294
25	405.039	0.879145
25	405.733	0.886879
25	406.426	0.894336
25	407.12	0.906083
25	407.813	0.917006
25	408.507	0.930958
25	409.2	0.94705
25	409.894	0.96524
25	410.587	0.978433
25	411.281	0.990451
25	411.975	0.998252
25	412.668	1
25	413.362	0.994576
25	414.056	0.987269
25	414.75	0.97488
25	415.444	0.95885
25	416.137	0.943368
25	416.831	0.929263
25	417.525	0.912458
25	418.219	0.896568
25	418.913	0.880969
25	419.607	0.866526
25	420.301	0.852808
25	420.995	0.841979
25	421.689	0.832575
25	422.383	0.8232
25	423.077	0.813412
25	423.771	0.803482
25	424.465	0.792581
25	425.159	0.782515
25	425.853	0.774699
25	426.547	0.766794
25	427.241	0.759394
25	427.935	0.755518
25	428.628	0.753058
25	429.322	0.75438
25	430.016	0.759839
25	430.71	0.769996
25	431.404	0.782556
25	432.098	0.801187
25	432.792	0.82179
25	433.486	0.846277
25	434.18	0.87387
25	434.874	0.902272
25	435.568	0.929076
25	436.261	0.953539
25	436.955	0.975562
25	437.649	0.988478
25	438.343	0.995791
25	439.036	0.997434
25	439.73	0.993544
25	440.424	0.984268
25	441.117	0.972993
25	441.811	0.959255
25	442.504	0.940327
25	443.198	0.917963
25	443.891	0.892969
25	444.585	0.865976
25	445.278	0.837851
25	445.971	0.812095
25	446.665	0.788196
25	447.358	0.764882
25	448.051	0.744243
25	448.744	0.726177
25	449.437	0.70795
25	450.13	0.693581
25	450.823	0.681844
25	451.516	0.671337
25	452.209	0.661938
25	452.902	0.655188
25	453.595	0.649742
25	454.287	0.643978
25	454.98	0.639445
25	455.673	0.635975
25	456.365	0.633233
25	457.057	0.630267
25	457.75	0.629165
25	458.442	0.629771
25	459.134	0.631136
25	459.826	0.632826
25	460.518	0.637371
25	461.21	0.644351
25	461.902	0.651693
25	462.594	0.661821
25	463.286	0.672825
25	463.977	0.681037
25	464.669	0.687834
25	465.36	0.692069
25	466.052	0.69368
25	466.743	0.691976
25	467.434	0.689568
25	468.125	0.6858
25	468.816	0.681628
25	469.507	0.673627
25	470.198	0.666405
25	470.889	0.655888
25	471.58	0.642006
25	472.27	0.627483
25	472.96	0.613929
25	473.651	0.599498
25	474.341	0.585253
25	475.031	0.572195
25	475.721	0.55964
25	476.411	0.547581
25	477.101	0.535172
25	477.79	0.523839
25	478.48	0.513828
25	479.169	0.505375
25	479.858	0.496115
25	480.548	0.488565
25	481.237	0.482886
25	481.926	0.476238
25	482.614	0.468157
25	483.303	0.462427
25	483.992	0.457341
25	484.68	0.452293
25	485.368	0.447775
25	486.056	0.444012
25	486.744	0.439793
25	487.432	0.435967
25	488.12	0.433419
25	488.808	0.431808
25	489.495	0.430512
25	490.182	0.431134
25	490.87	0.432313
25	491.557	0.433738
25	492.243	0.436665
25	492.93	0.439207
25	493.617	0.441465
25	494.303	0.442612
25	494.989	0.442817
25	495.676	0.441753
25	496.362	0.441188
25	497.047	0.439659
25	497.733	0.438026
25	498.418	0.43572
25	499.104	0.432832
25	499.789	0.430429
25	500.474	0.427141
25	501.159	0.422841
25	501.843	0.417934
25	502.528	0.412847
25	503.212	0.406306
25	503.896	0.399436
25	504.58	0.393776
25	505.264	0.38845
25	505.948	0.383255
25	506.631	0.378169
25	507.314	0.372759
25	507.997	0.367933
25	508.68	0.363794
25	509.363	0.358524
25	510.046	0.353563
25	510.728	0.349204
25	511.41	0.34374
25	512.092	0.338507
25	512.774	0.332971
25	513.455	0.327839
25	514.137	0.323383
25	514.818	0.319525
25	515.499	0.314847
25	516.18	0.311319
25	516.86	0.307736
25	517.54	0.303505
25	518.221	0.298605
25	518.901	0.29454
25	519.58	0.291112
25	520.26	0.287907
25	520.939	0.28527
25	521.618	0.283181
25	522.297	0.28117
25	522.976	0.278729
25	523.654	0.275987
25	524.332	0.273661
25	525.01	0.271438
25	525.688	0.269
25	526.366	0.266983
25	527.043	0.265157
25	527.72	0.26262
25	528.397	0.260154
25	529.074	0.257607
25	529.75	0.254854
25	530.426	0.252113
25	531.102	0.24962
25	531.778	0.247128
25	532.454	0.244635
25	533.129	0.242143
25	533.804	0.23965
25	534.479	0.237157
25	535.153	0.235111
25	535.827	0.232619
25	536.501	0.230091
25	537.175	0.226983
25	537.849	0.224164
25	538.522	0.220866
25	539.195	0.217726
25	539.868	0.214479
25	540.54	0.21198
25	541.213	0.208744
25	541.885	0.205485
25	542.556	0.202055
25	543.228	0.198944
25	543.899	0.194826
25	544.57	0.191136
25	545.241	0.188038
25	545.911	0.185658
25	546.581	0.18294
25	547.251	0.181686
25	547.921	0.179845
25	548.59	0.177533
25	549.259	0.175353
25	549.928	0.1737
25	550.596	0.171399
25	551.264	0.169812
25	551.932	0.167982
25	552.6	0.166343
25	553.267	0.164324
25	553.934	0.162327
25	554.601	0.160737
25	555.268	0.159504
25	555.934	0.157622
25	556.6	0.155443
25	557.265	0.15316
25	557.931	0.150697
25	558.596	0.148179
25	559.26	0.145777
25	559.925	0.143613
25	560.589	0.141733
25	561.253	0.139741
25	561.916	0.1375
25	562.58	0.135383
25	563.242	0.13337
25	563.905	0.131353
25	564.567	0.129364
25	565.229	0.128039
25	565.891	0.126745
25	566.552	0.125539
25	567.213	0.124356
25	567.874	0.123216
25	568.534	0.121761
25	569.194	0.120501
25	569.854	0.119357
25	570.514	0.11857
30	358.077	0.0525704
30	358.764	0.0943388
30	359.451	0.155066
30	360.138	0.202493
30	360.825	0.245425
30	361.513	0.277862
30	362.2	0.296347
30	362.888	0.303316
30	363.576	0.308132
30	364.264	0.310909
30	364.952	0.313736
30	365.64	0.316968
30	366.328	0.320787
30	367.017	0.325456
30	367.705	0.331267
30	368.394	0.338083
30	369.083	0.346548
30	369.772	0.356517
30	370.461	0.368403
30	371.15	0.3814
30	371.84	0.393709
30	372.529	0.40779
30	373.219	0.421976
30	373.908	0.433441
30	374.598	0.445165
30	375.288	0.459512
30	375.978	0.471474
30	376.668	0.482915
30	377.358	0.498723
30	378.049	0.51459
30	378.739	0.53103
30	379.43	0.550721
30	380.121	0.576449
30	380.811	0.602161
30	381.502	0.633332
30	382.193	0.663457
30	382.884	0.694047
30	383.575	0.719544
30	384.267	0.742341
30	384.958	0.760854
30	385.649	0.781016
30	386.341	0.80185
30	387.032	0.831833
30	387.724	0.864574
30	388.416	0.901354
30	389.108	0.933727
30	389.8	0.959727
30	390.492	0.967415
30	391.184	0.962975
30	391.876	0.94437
30	392.568	0.92088
30	393.261	0.895436
30	393.953	0.875348
30	394.645	0.859739
30	395.338	0.851143
30	396.03	0.844978
30	396.723	0.837654
30	397.416	0.828673
30	398.109	0.823582
30	398.801	0.817112
30	399.494	0.811581
30	400.187	0.811296
30	400.88	0.813862
30	401.573	0.818026
30	402.266	0.824952
30	402.96	0.835289
30	403.653	0.845601
30	404.346	0.858685
30	405.039	0.869787
30	405.733	0.880237
30	406.426	0.88997
30	407.12	0.898776
30	407.813	0.909842
30	408.507	0.925052
30	409.2	0.939418
30	409.894	0.955119
30	410.587	0.970181
30	411.281	0.981062
30	411.975	0.984017
30	412.668	0.984873
30	413.362	0.980936
30	414.056	0.972986
30	414.75	0.958189
30	415.444	0.942641
30	416.137	0.92741
30	416.831	0.909585
30	417.525	0.891445
30	418.219	0.875076
30	418.913	0.858553
30	419.607	0.84136
30	420.301	0.827393
30	420.995	0.814423
30	421.689	0.801435
30	422.383	0.789501
30	423.077	0.778198
30	423.771	0.764465
30	424.465	0.752428
30	425.159	0.744661
30	425.853	0.736013
30	426.547	0.727216
30	427.241	0.721182
30	427.935	0.715937
30	428.628	0.711782
30	429.322	0.713236
30	430.016	0.71981
30	430.71	0.730563
30	431.404	0.747735
30	432.098	0.770323
30	432.792	0.794596
30	433.486	0.823522
30	434.18	0.856088
30	434.874	0.88785
30	435.568	0.91832
30	436.261	0.950086
30	436.955	0.974411
30	437.649	0.989071
30	438.343	0.998475
30	439.036	1
30	439.73	0.993
30	440.424	0.982901
30	441.117	0.970773
30	441.811	0.955212
30	442.504	0.93536
30	443.198	0.911076
30	443.891	0.883214
30	444.585	0.852797
30	445.278	0.819275
30	445.971	0.786505
30	446.665	0.757054
30	447.358	0.728627
30	448.051	0.704301
30	448.744	0.685376
30	449.437	0.667615
30	450.13	0.652881
[truncated: 2,976 more rows]
