# Supplementary material for: Motor Oil Classification Based on Time-Resolved Fluorescence
Source: PLoS One. 2014 Jul 2;9(7):e100555. doi: 10.1371/journal.pone.0100555 (PMC4079594; doi:10.1371/journal.pone.0100555)
Supplement: Data S1 — The time-resolved fluorescence data of motor oils. (Including Mobil 0W-40, Mobil 5W-30, (c) Mobil 5W-40, Mobil 20W-40, Shell 5W-40, Shell 15W-40, Castrol 5W-40, Prestone 5W-40, and GreatWall 10W-50). The wavelength range is 360 nm to 560 nm, and the time range is 75 ns with an excitation wavelength of 355 nm. The gate width of the ICCD is set to 5 ns. (ZIP) [file pone.0100555.s001.zip › DATA/Shell 15W-40.xls]

## Sheet: Sheet1
0	358.077	0.0546249
0	358.764	0.0918052
0	359.451	0.147785
0	360.138	0.195213
0	360.825	0.240334
0	361.513	0.277536
0	362.2	0.303584
0	362.888	0.321156
0	363.576	0.334729
0	364.264	0.347665
0	364.952	0.36093
0	365.64	0.374722
0	366.328	0.390256
0	367.017	0.40601
0	367.705	0.421433
0	368.394	0.436887
0	369.083	0.451553
0	369.772	0.466624
0	370.461	0.482006
0	371.15	0.497194
0	371.84	0.51131
0	372.529	0.525689
0	373.219	0.538188
0	373.908	0.5489
0	374.598	0.558195
0	375.288	0.566982
0	375.978	0.575724
0	376.668	0.582987
0	377.358	0.590615
0	378.049	0.597618
0	378.739	0.604362
0	379.43	0.610172
0	380.121	0.618847
0	380.811	0.627255
0	381.502	0.636814
0	382.193	0.646478
0	382.884	0.657325
0	383.575	0.665995
0	384.267	0.674102
0	384.958	0.681499
0	385.649	0.690245
0	386.341	0.697981
0	387.032	0.706996
0	387.724	0.715738
0	388.416	0.725122
0	389.108	0.732668
0	389.8	0.740589
0	390.492	0.748463
0	391.184	0.757838
0	391.876	0.766972
0	392.568	0.779046
0	393.261	0.791977
0	393.953	0.802488
0	394.645	0.811796
0	395.338	0.824448
0	396.03	0.835399
0	396.723	0.844543
0	397.416	0.855425
0	398.109	0.86796
0	398.801	0.877632
0	399.494	0.888421
0	400.187	0.89941
0	400.88	0.909108
0	401.573	0.91729
0	402.266	0.925746
0	402.96	0.932584
0	403.653	0.937805
0	404.346	0.943219
0	405.039	0.947882
0	405.733	0.952044
0	406.426	0.955692
0	407.12	0.959529
0	407.813	0.962747
0	408.507	0.966167
0	409.2	0.969349
0	409.894	0.972589
0	410.587	0.976882
0	411.281	0.981649
0	411.975	0.985775
0	412.668	0.989049
0	413.362	0.992175
0	414.056	0.993835
0	414.75	0.995193
0	415.444	0.996702
0	416.137	0.997818
0	416.831	0.9985
0	417.525	0.999741
0	418.219	1
0	418.913	0.998677
0	419.607	0.997653
0	420.301	0.996256
0	420.995	0.993951
0	421.689	0.991341
0	422.383	0.990081
0	423.077	0.988542
0	423.771	0.986136
0	424.465	0.983959
0	425.159	0.981798
0	425.853	0.9782
0	426.547	0.973217
0	427.241	0.968264
0	427.935	0.962346
0	428.628	0.955139
0	429.322	0.949344
0	430.016	0.943805
0	430.71	0.938101
0	431.404	0.932067
0	432.098	0.927513
0	432.792	0.923164
0	433.486	0.919767
0	434.18	0.916488
0	434.874	0.913849
0	435.568	0.909919
0	436.261	0.904139
0	436.955	0.897498
0	437.649	0.890981
0	438.343	0.883496
0	439.036	0.876102
0	439.73	0.867838
0	440.424	0.861392
0	441.117	0.854516
0	441.811	0.849534
0	442.504	0.844105
0	443.198	0.839782
0	443.891	0.833987
0	444.585	0.827482
0	445.278	0.819718
0	445.971	0.81157
0	446.665	0.802841
0	447.358	0.793168
0	448.051	0.784421
0	448.744	0.776356
0	449.437	0.768817
0	450.13	0.762605
0	450.823	0.757683
0	451.516	0.752613
0	452.209	0.746669
0	452.902	0.740263
0	453.595	0.733593
0	454.287	0.725174
0	454.98	0.716112
0	455.673	0.706692
0	456.365	0.697881
0	457.057	0.687196
0	457.75	0.676641
0	458.442	0.666699
0	459.134	0.65742
0	459.826	0.64871
0	460.518	0.641494
0	461.21	0.634685
0	461.902	0.628157
0	462.594	0.622101
0	463.286	0.616574
0	463.977	0.610399
0	464.669	0.605122
0	465.36	0.599309
0	466.052	0.592738
0	466.743	0.585293
0	467.434	0.578937
0	468.125	0.572135
0	468.816	0.566057
0	469.507	0.559646
0	470.198	0.55424
0	470.889	0.549446
0	471.58	0.54447
0	472.27	0.53851
0	472.96	0.533244
0	473.651	0.527052
0	474.341	0.52114
0	475.031	0.515298
0	475.721	0.509579
0	476.411	0.50291
0	477.101	0.497129
0	477.79	0.48934
0	478.48	0.482326
0	479.169	0.47524
0	479.858	0.469844
0	480.548	0.463652
0	481.237	0.458185
0	481.926	0.451746
0	482.614	0.446313
0	483.303	0.440796
0	483.992	0.435232
0	484.68	0.429337
0	485.368	0.423659
0	486.056	0.417582
0	486.744	0.410874
0	487.432	0.404885
0	488.12	0.399952
0	488.808	0.39468
0	489.495	0.389357
0	490.182	0.385018
0	490.87	0.379893
0	491.557	0.374642
0	492.243	0.370594
0	492.93	0.368214
0	493.617	0.36518
0	494.303	0.362456
0	494.989	0.360366
0	495.676	0.358102
0	496.362	0.354455
0	497.047	0.351171
0	497.733	0.348872
0	498.418	0.346096
0	499.104	0.343008
0	499.789	0.339848
0	500.474	0.336412
0	501.159	0.331949
0	501.843	0.327764
0	502.528	0.323877
0	503.212	0.319718
0	503.896	0.31579
0	504.58	0.31268
0	505.264	0.308884
0	505.948	0.30557
0	506.631	0.30289
0	507.314	0.299475
0	507.997	0.295855
0	508.68	0.293376
0	509.363	0.290027
0	510.046	0.286983
0	510.728	0.28424
0	511.41	0.281455
0	512.092	0.277868
0	512.774	0.273853
0	513.455	0.269997
0	514.137	0.266921
0	514.818	0.263474
0	515.499	0.259915
0	516.18	0.256975
0	516.86	0.253556
0	517.54	0.250236
0	518.221	0.246183
0	518.901	0.242889
0	519.58	0.239298
0	520.26	0.236389
0	520.939	0.232748
0	521.618	0.230624
0	522.297	0.228176
0	522.976	0.225696
0	523.654	0.222393
0	524.332	0.219673
0	525.01	0.216429
0	525.688	0.213162
0	526.366	0.210324
0	527.043	0.208127
0	527.72	0.206404
0	528.397	0.204896
0	529.074	0.203401
0	529.75	0.201976
0	530.426	0.200132
0	531.102	0.197751
0	531.778	0.19537
0	532.454	0.19299
0	533.129	0.190609
0	533.804	0.188228
0	534.479	0.185847
0	535.153	0.183275
0	535.827	0.180894
0	536.501	0.178425
0	537.175	0.17589
0	537.849	0.173529
0	538.522	0.171501
0	539.195	0.169171
0	539.868	0.166769
0	540.54	0.16408
0	541.213	0.161389
0	541.885	0.158861
0	542.556	0.156391
0	543.228	0.154144
0	543.899	0.15189
0	544.57	0.150187
0	545.241	0.148342
0	545.911	0.146177
0	546.581	0.144366
0	547.251	0.143045
0	547.921	0.140951
0	548.59	0.138645
0	549.259	0.137122
0	549.928	0.135464
0	550.596	0.13338
0	551.264	0.131983
0	551.932	0.130971
0	552.6	0.1301
0	553.267	0.128668
0	553.934	0.127884
0	554.601	0.126492
0	555.268	0.125065
0	555.934	0.123518
0	556.6	0.122047
0	557.265	0.120308
0	557.931	0.119217
0	558.596	0.117785
0	559.26	0.116101
0	559.925	0.114666
0	560.589	0.112926
0	561.253	0.111255
0	561.916	0.109698
0	562.58	0.108
0	563.242	0.106487
0	563.905	0.105138
0	564.567	0.102966
0	565.229	0.100042
0	565.891	0.0991974
0	566.552	0.0980465
0	567.213	0.0973597
0	567.874	0.0966881
0	568.534	0.0968372
0	569.194	0.0952675
0	569.854	0.0936276
0	570.514	0.092811
5	358.077	0.0747826
5	358.764	0.122371
5	359.451	0.195473
5	360.138	0.257175
5	360.825	0.3151
5	361.513	0.362978
5	362.2	0.394981
5	362.888	0.415734
5	363.576	0.431549
5	364.264	0.446413
5	364.952	0.461182
5	365.64	0.475964
5	366.328	0.49161
5	367.017	0.506868
5	367.705	0.522082
5	368.394	0.537298
5	369.083	0.553834
5	369.772	0.568767
5	370.461	0.583667
5	371.15	0.599075
5	371.84	0.610867
5	372.529	0.622129
5	373.219	0.630348
5	373.908	0.638443
5	374.598	0.64467
5	375.288	0.650464
5	375.978	0.654658
5	376.668	0.660248
5	377.358	0.663669
5	378.049	0.665807
5	378.739	0.668926
5	379.43	0.674537
5	380.121	0.679648
5	380.811	0.685365
5	381.502	0.692461
5	382.193	0.700249
5	382.884	0.705566
5	383.575	0.711683
5	384.267	0.718493
5	384.958	0.725659
5	385.649	0.732761
5	386.341	0.739358
5	387.032	0.747238
5	387.724	0.753038
5	388.416	0.759121
5	389.108	0.764034
5	389.8	0.771118
5	390.492	0.777435
5	391.184	0.787003
5	391.876	0.795751
5	392.568	0.80672
5	393.261	0.817862
5	393.953	0.829349
5	394.645	0.840508
5	395.338	0.852738
5	396.03	0.863677
5	396.723	0.873627
5	397.416	0.883999
5	398.109	0.894364
5	398.801	0.904841
5	399.494	0.915619
5	400.187	0.925693
5	400.88	0.935083
5	401.573	0.942205
5	402.266	0.948033
5	402.96	0.954319
5	403.653	0.95915
5	404.346	0.962784
5	405.039	0.965951
5	405.733	0.96846
5	406.426	0.970097
5	407.12	0.972337
5	407.813	0.974738
5	408.507	0.977544
5	409.2	0.980627
5	409.894	0.983734
5	410.587	0.987919
5	411.281	0.990876
5	411.975	0.992442
5	412.668	0.995127
5	413.362	0.996858
5	414.056	0.997857
5	414.75	0.998405
5	415.444	0.999531
5	416.137	1
5	416.831	0.999658
5	417.525	0.998476
5	418.219	0.997487
5	418.913	0.995677
5	419.607	0.993529
5	420.301	0.990634
5	420.995	0.98712
5	421.689	0.984584
5	422.383	0.981406
5	423.077	0.977736
5	423.771	0.973986
5	424.465	0.970918
5	425.159	0.966561
5	425.853	0.962659
5	426.547	0.956758
5	427.241	0.950653
5	427.935	0.943327
5	428.628	0.935792
5	429.322	0.928725
5	430.016	0.921574
5	430.71	0.915087
5	431.404	0.908966
5	432.098	0.903883
5	432.792	0.898342
5	433.486	0.895051
5	434.18	0.89175
5	434.874	0.88791
5	435.568	0.882733
5	436.261	0.876168
5	436.955	0.867797
5	437.649	0.859855
5	438.343	0.85073
5	439.036	0.841507
5	439.73	0.833558
5	440.424	0.82688
5	441.117	0.819007
5	441.811	0.813532
5	442.504	0.808102
5	443.198	0.802552
5	443.891	0.795874
5	444.585	0.789211
5	445.278	0.781758
5	445.971	0.772789
5	446.665	0.763552
5	447.358	0.753228
5	448.051	0.74258
5	448.744	0.733393
5	449.437	0.72469
5	450.13	0.717455
5	450.823	0.711249
5	451.516	0.706231
5	452.209	0.700088
5	452.902	0.6944
5	453.595	0.687559
5	454.287	0.680103
5	454.98	0.671649
5	455.673	0.662603
5	456.365	0.653362
5	457.057	0.643628
5	457.75	0.63413
5	458.442	0.624618
5	459.134	0.615073
5	459.826	0.607363
5	460.518	0.60006
5	461.21	0.593429
5	461.902	0.587804
5	462.594	0.582542
5	463.286	0.576385
5	463.977	0.56991
5	464.669	0.563782
5	465.36	0.557632
5	466.052	0.551153
5	466.743	0.544375
5	467.434	0.538581
5	468.125	0.532121
5	468.816	0.526505
5	469.507	0.52131
5	470.198	0.516249
5	470.889	0.510644
5	471.58	0.505752
5	472.27	0.499397
5	472.96	0.493101
5	473.651	0.487081
5	474.341	0.481472
5	475.031	0.475077
5	475.721	0.469284
5	476.411	0.463212
5	477.101	0.456819
5	477.79	0.450371
5	478.48	0.443973
5	479.169	0.437449
5	479.858	0.430994
5	480.548	0.425573
5	481.237	0.419696
5	481.926	0.414299
5	482.614	0.409314
5	483.303	0.403769
5	483.992	0.398485
5	484.68	0.393308
5	485.368	0.387909
5	486.056	0.381697
5	486.744	0.376861
5	487.432	0.370876
5	488.12	0.365251
5	488.808	0.360156
5	489.495	0.355742
5	490.182	0.350913
5	490.87	0.346626
5	491.557	0.34297
5	492.243	0.339453
5	492.93	0.336257
5	493.617	0.33351
5	494.303	0.330986
5	494.989	0.328271
5	495.676	0.325613
5	496.362	0.32269
5	497.047	0.319564
5	497.733	0.317101
5	498.418	0.313944
5	499.104	0.310806
5	499.789	0.307578
5	500.474	0.304607
5	501.159	0.300607
5	501.843	0.297293
5	502.528	0.29383
5	503.212	0.290631
5	503.896	0.286669
5	504.58	0.28348
5	505.264	0.280671
5	505.948	0.277986
5	506.631	0.275058
5	507.314	0.272427
5	507.997	0.269586
5	508.68	0.266735
5	509.363	0.263359
5	510.046	0.260928
5	510.728	0.257928
5	511.41	0.255304
5	512.092	0.251664
5	512.774	0.248551
5	513.455	0.244661
5	514.137	0.241649
5	514.818	0.238016
5	515.499	0.235095
5	516.18	0.231773
5	516.86	0.228669
5	517.54	0.22557
5	518.221	0.222229
5	518.901	0.219045
5	519.58	0.216078
5	520.26	0.213644
5	520.939	0.2109
5	521.618	0.209057
5	522.297	0.207116
5	522.976	0.204845
5	523.654	0.202345
5	524.332	0.200179
5	525.01	0.197454
5	525.688	0.195198
5	526.366	0.19325
5	527.043	0.19058
5	527.72	0.188745
5	528.397	0.187089
5	529.074	0.185098
5	529.75	0.18327
5	530.426	0.181962
5	531.102	0.179838
5	531.778	0.177714
5	532.454	0.17559
5	533.129	0.173466
5	533.804	0.171342
5	534.479	0.169218
5	535.153	0.166853
5	535.827	0.164729
5	536.501	0.162559
5	537.175	0.160228
5	537.849	0.158419
5	538.522	0.156876
5	539.195	0.154706
5	539.868	0.152896
5	540.54	0.150963
5	541.213	0.148768
5	541.885	0.146387
5	542.556	0.144321
5	543.228	0.141947
5	543.899	0.139763
5	544.57	0.135774
5	545.241	0.134225
5	545.911	0.132569
5	546.581	0.130748
5	547.251	0.129315
5	547.921	0.12954
5	548.59	0.127624
5	549.259	0.125648
5	549.928	0.124402
5	550.596	0.124348
5	551.264	0.123124
5	551.932	0.121909
5	552.6	0.12124
5	553.267	0.120008
5	553.934	0.117549
5	554.601	0.116018
5	555.268	0.114736
5	555.934	0.112937
5	556.6	0.111671
5	557.265	0.110024
5	557.931	0.108745
5	558.596	0.107124
5	559.26	0.106017
5	559.925	0.104316
5	560.589	0.102936
5	561.253	0.101518
5	561.916	0.100266
5	562.58	0.0986829
5	563.242	0.0974134
5	563.905	0.0965415
5	564.567	0.095086
5	565.229	0.0945867
5	565.891	0.0937472
5	566.552	0.0923966
5	567.213	0.0907151
5	567.874	0.0897209
5	568.534	0.0877398
5	569.194	0.0866376
5	569.854	0.0859806
5	570.514	0.0858818
10	358.077	0.0736166
10	358.764	0.129411
10	359.451	0.209188
10	360.138	0.275951
10	360.825	0.336865
10	361.513	0.386963
10	362.2	0.41814
10	362.888	0.437158
10	363.576	0.452736
10	364.264	0.466425
10	364.952	0.478923
10	365.64	0.493627
10	366.328	0.509663
10	367.017	0.521545
10	367.705	0.534113
10	368.394	0.547355
10	369.083	0.561349
10	369.772	0.573798
10	370.461	0.588871
10	371.15	0.603923
10	371.84	0.617941
10	372.529	0.629777
10	373.219	0.640699
10	373.908	0.648541
10	374.598	0.65437
10	375.288	0.658286
10	375.978	0.661561
10	376.668	0.663826
10	377.358	0.666589
10	378.049	0.669403
10	378.739	0.673192
10	379.43	0.679012
10	380.121	0.685438
10	380.811	0.693181
10	381.502	0.700617
10	382.193	0.709337
10	382.884	0.714395
10	383.575	0.720057
10	384.267	0.725558
10	384.958	0.731697
10	385.649	0.734929
10	386.341	0.740568
10	387.032	0.74592
10	387.724	0.748782
10	388.416	0.751178
10	389.108	0.753679
10	389.8	0.757384
10	390.492	0.762459
10	391.184	0.769639
10	391.876	0.777346
10	392.568	0.787361
10	393.261	0.798602
10	393.953	0.807374
10	394.645	0.815621
10	395.338	0.825894
10	396.03	0.837213
10	396.723	0.845401
10	397.416	0.856405
10	398.109	0.868593
10	398.801	0.882163
10	399.494	0.894403
10	400.187	0.906689
10	400.88	0.917594
10	401.573	0.928244
10	402.266	0.936433
10	402.96	0.945111
10	403.653	0.953498
10	404.346	0.961487
10	405.039	0.96687
10	405.733	0.970201
10	406.426	0.972732
10	407.12	0.974395
10	407.813	0.975089
10	408.507	0.978167
10	409.2	0.981356
10	409.894	0.985242
10	410.587	0.989281
10	411.281	0.993694
10	411.975	0.996414
10	412.668	0.999151
10	413.362	0.999215
10	414.056	1
10	414.75	0.99796
10	415.444	0.996929
10	416.137	0.995981
10	416.831	0.995147
10	417.525	0.993939
10	418.219	0.994407
10	418.913	0.992753
10	419.607	0.991164
10	420.301	0.988327
10	420.995	0.985043
10	421.689	0.981805
10	422.383	0.979468
10	423.077	0.976999
10	423.771	0.975711
10	424.465	0.972829
10	425.159	0.970064
10	425.853	0.966605
10	426.547	0.96116
10	427.241	0.954669
10	427.935	0.948347
10	428.628	0.941502
10	429.322	0.933848
10	430.016	0.926712
10	430.71	0.919988
10	431.404	0.913878
10	432.098	0.908891
10	432.792	0.90516
10	433.486	0.901774
10	434.18	0.8987
10	434.874	0.894541
10	435.568	0.890164
10	436.261	0.883026
10	436.955	0.875318
10	437.649	0.867378
10	438.343	0.85976
10	439.036	0.852074
10	439.73	0.84304
10	440.424	0.836516
10	441.117	0.829786
10	441.811	0.824289
10	442.504	0.816918
10	443.198	0.81275
10	443.891	0.805791
10	444.585	0.79981
10	445.278	0.792254
10	445.971	0.783804
10	446.665	0.775788
10	447.358	0.767601
10	448.051	0.759198
10	448.744	0.750197
10	449.437	0.742855
10	450.13	0.735528
10	450.823	0.729044
10	451.516	0.723073
10	452.209	0.718744
10	452.902	0.712768
10	453.595	0.70734
10	454.287	0.702263
10	454.98	0.694251
10	455.673	0.685745
10	456.365	0.678535
10	457.057	0.669454
10	457.75	0.660089
10	458.442	0.650418
10	459.134	0.642324
10	459.826	0.635265
10	460.518	0.62819
10	461.21	0.622241
10	461.902	0.617034
10	462.594	0.612529
10	463.286	0.606968
10	463.977	0.601823
10	464.669	0.597318
10	465.36	0.593192
10	466.052	0.586461
10	466.743	0.58176
10	467.434	0.57611
10	468.125	0.569168
10	468.816	0.565286
10	469.507	0.560667
10	470.198	0.553342
10	470.889	0.546294
10	471.58	0.540483
10	472.27	0.533052
10	472.96	0.527152
10	473.651	0.52248
10	474.341	0.519508
10	475.031	0.514731
10	475.721	0.508051
10	476.411	0.502428
10	477.101	0.496124
10	477.79	0.48836
10	478.48	0.481903
10	479.169	0.476125
10	479.858	0.469141
10	480.548	0.462836
10	481.237	0.457295
10	481.926	0.449631
10	482.614	0.444694
10	483.303	0.439413
10	483.992	0.43391
10	484.68	0.430016
10	485.368	0.42536
10	486.056	0.419791
10	486.744	0.415095
10	487.432	0.408985
10	488.12	0.4028
10	488.808	0.397865
10	489.495	0.392769
10	490.182	0.387789
10	490.87	0.383695
10	491.557	0.379057
10	492.243	0.376377
10	492.93	0.373825
10	493.617	0.371487
10	494.303	0.369715
10	494.989	0.368091
10	495.676	0.36561
10	496.362	0.362745
10	497.047	0.360119
10	497.733	0.358013
10	498.418	0.355843
10	499.104	0.353016
10	499.789	0.350254
10	500.474	0.347103
10	501.159	0.342955
10	501.843	0.338742
10	502.528	0.335254
10	503.212	0.331799
10	503.896	0.328009
10	504.58	0.325428
10	505.264	0.322909
10	505.948	0.32055
10	506.631	0.317512
10	507.314	0.315369
10	507.997	0.312795
10	508.68	0.309982
10	509.363	0.307178
10	510.046	0.307289
10	510.728	0.304212
10	511.41	0.300439
10	512.092	0.296413
10	512.774	0.292186
10	513.455	0.286854
10	514.137	0.283545
10	514.818	0.280715
10	515.499	0.27871
10	516.18	0.275755
10	516.86	0.271471
10	517.54	0.268451
10	518.221	0.264543
10	518.901	0.260438
10	519.58	0.257322
10	520.26	0.25526
10	520.939	0.252158
10	521.618	0.249809
10	522.297	0.247367
10	522.976	0.245518
10	523.654	0.242454
10	524.332	0.239637
10	525.01	0.236984
10	525.688	0.235027
10	526.366	0.231963
10	527.043	0.229146
10	527.72	0.227171
10	528.397	0.225441
10	529.074	0.223071
10	529.75	0.221303
10	530.426	0.219794
10	531.102	0.21763
10	531.778	0.215467
10	532.454	0.213304
10	533.129	0.21114
10	533.804	0.208977
10	534.479	0.206813
10	535.153	0.204669
10	535.827	0.202505
10	536.501	0.200837
10	537.175	0.198241
10	537.849	0.196068
10	538.522	0.193701
10	539.195	0.191224
10	539.868	0.187533
10	540.54	0.185522
10	541.213	0.182481
10	541.885	0.180016
10	542.556	0.177177
10	543.228	0.175505
10	543.899	0.172973
10	544.57	0.171885
10	545.241	0.169512
10	545.911	0.167471
10	546.581	0.165158
10	547.251	0.163044
10	547.921	0.160362
10	548.59	0.158009
10	549.259	0.155774
10	549.928	0.154553
10	550.596	0.153767
10	551.264	0.152788
10	551.932	0.151832
10	552.6	0.150953
10	553.267	0.149143
10	553.934	0.14676
10	554.601	0.144388
10	555.268	0.142576
10	555.934	0.140693
10	556.6	0.139027
10	557.265	0.137476
10	557.931	0.136119
10	558.596	0.134818
10	559.26	0.133501
10	559.925	0.131478
10	560.589	0.129706
10	561.253	0.127489
10	561.916	0.125198
10	562.58	0.123274
10	563.242	0.121987
10	563.905	0.120429
10	564.567	0.118698
10	565.229	0.116482
10	565.891	0.11532
10	566.552	0.114099
10	567.213	0.112662
10	567.874	0.111531
10	568.534	0.110914
10	569.194	0.109356
10	569.854	0.10729
10	570.514	0.106581
15	358.077	0.0756721
15	358.764	0.133215
15	359.451	0.216231
15	360.138	0.285834
15	360.825	0.349066
15	361.513	0.398418
15	362.2	0.42972
15	362.888	0.446269
15	363.576	0.457816
15	364.264	0.468333
15	364.952	0.47747
15	365.64	0.48705
15	366.328	0.49796
15	367.017	0.507495
15	367.705	0.518412
15	368.394	0.532258
15	369.083	0.546635
15	369.772	0.562478
15	370.461	0.579422
15	371.15	0.596872
15	371.84	0.613267
15	372.529	0.630346
15	373.219	0.64386
15	373.908	0.656826
15	374.598	0.666489
15	375.288	0.673823
15	375.978	0.680101
15	376.668	0.683384
15	377.358	0.688013
15	378.049	0.693378
15	378.739	0.700063
15	379.43	0.706633
15	380.121	0.720355
15	380.811	0.733264
15	381.502	0.746577
15	382.193	0.758192
15	382.884	0.769325
15	383.575	0.77636
15	384.267	0.780265
15	384.958	0.782644
15	385.649	0.784168
15	386.341	0.783672
15	387.032	0.781436
15	387.724	0.778696
15	388.416	0.775698
15	389.108	0.773628
15	389.8	0.77396
15	390.492	0.775933
15	391.184	0.778741
15	391.876	0.782664
15	392.568	0.788304
15	393.261	0.795889
15	393.953	0.803969
15	394.645	0.813203
15	395.338	0.824701
15	396.03	0.838027
15	396.723	0.849634
15	397.416	0.86232
15	398.109	0.877202
15	398.801	0.891504
15	399.494	0.904318
15	400.187	0.918255
15	400.88	0.932515
15	401.573	0.94545
15	402.266	0.957638
15	402.96	0.969374
15	403.653	0.979398
15	404.346	0.987018
15	405.039	0.992083
15	405.733	0.994909
15	406.426	0.997116
15	407.12	0.997885
15	407.813	0.997807
15	408.507	0.999114
15	409.2	0.999701
15	409.894	0.999341
15	410.587	0.999371
15	411.281	1
15	411.975	0.999103
15	412.668	0.99929
15	413.362	0.99831
15	414.056	0.996694
15	414.75	0.994747
15	415.444	0.991849
15	416.137	0.989288
15	416.831	0.987643
15	417.525	0.985981
15	418.219	0.983655
15	418.913	0.980805
15	419.607	0.978373
15	420.301	0.975534
15	420.995	0.971916
15	421.689	0.969223
15	422.383	0.967422
15	423.077	0.966184
15	423.771	0.965428
15	424.465	0.966083
15	425.159	0.965764
15	425.853	0.964288
15	426.547	0.960627
15	427.241	0.955933
15	427.935	0.950863
15	428.628	0.944108
15	429.322	0.938261
15	430.016	0.933229
15	430.71	0.929759
15	431.404	0.924111
15	432.098	0.921358
15	432.792	0.918826
15	433.486	0.916215
15	434.18	0.912492
15	434.874	0.908268
15	435.568	0.903276
15	436.261	0.897721
15	436.955	0.891485
15	437.649	0.883018
15	438.343	0.875731
15	439.036	0.868151
15	439.73	0.859693
15	440.424	0.851525
15	441.117	0.845188
15	441.811	0.839951
15	442.504	0.834413
15	443.198	0.828682
15	443.891	0.823295
15	444.585	0.817205
15	445.278	0.808842
15	445.971	0.799209
15	446.665	0.792881
15	447.358	0.783436
15	448.051	0.775222
15	448.744	0.768283
15	449.437	0.761891
15	450.13	0.755318
15	450.823	0.749921
15	451.516	0.745531
15	452.209	0.742054
15	452.902	0.736902
15	453.595	0.732401
15	454.287	0.728249
15	454.98	0.721485
15	455.673	0.713508
15	456.365	0.706506
15	457.057	0.698163
15	457.75	0.689988
15	458.442	0.68262
15	459.134	0.675565
15	459.826	0.669781
15	460.518	0.663372
15	461.21	0.658266
15	461.902	0.653134
15	462.594	0.648859
15	463.286	0.643316
15	463.977	0.63889
15	464.669	0.633926
15	465.36	0.629669
15	466.052	0.625981
15	466.743	0.620894
15	467.434	0.616582
15	468.125	0.61201
15	468.816	0.606676
15	469.507	0.6008
15	470.198	0.597675
15	470.889	0.592446
15	471.58	0.58664
15	472.27	0.581408
15	472.96	0.576251
15	473.651	0.570807
15	474.341	0.565686
15	475.031	0.56036
15	475.721	0.553855
15	476.411	0.54732
15	477.101	0.541378
15	477.79	0.537876
15	478.48	0.531073
15	479.169	0.526
15	479.858	0.520811
15	480.548	0.513309
15	481.237	0.503592
15	481.926	0.498315
15	482.614	0.491252
15	483.303	0.485415
15	483.992	0.480732
15	484.68	0.475876
15	485.368	0.470259
15	486.056	0.466048
15	486.744	0.459272
15	487.432	0.453499
15	488.12	0.448098
15	488.808	0.443028
15	489.495	0.437831
15	490.182	0.434326
15	490.87	0.429976
15	491.557	0.426209
15	492.243	0.423599
15	492.93	0.421882
15	493.617	0.419628
15	494.303	0.41787
15	494.989	0.415392
15	495.676	0.412944
15	496.362	0.410034
15	497.047	0.407284
15	497.733	0.405546
15	498.418	0.403796
15	499.104	0.401326
15	499.789	0.398541
15	500.474	0.39555
15	501.159	0.391946
15	501.843	0.388567
15	502.528	0.385441
15	503.212	0.382205
15	503.896	0.378911
15	504.58	0.375555
15	505.264	0.372977
15	505.948	0.370366
15	506.631	0.368182
15	507.314	0.367019
15	507.997	0.364635
15	508.68	0.360888
15	509.363	0.357196
15	510.046	0.354782
15	510.728	0.351416
15	511.41	0.348667
15	512.092	0.345882
15	512.774	0.342617
15	513.455	0.338442
15	514.137	0.334079
15	514.818	0.331099
15	515.499	0.327593
15	516.18	0.324207
15	516.86	0.320208
15	517.54	0.316919
15	518.221	0.312129
15	518.901	0.308924
15	519.58	0.305363
15	520.26	0.302643
15	520.939	0.299428
15	521.618	0.296868
15	522.297	0.294152
15	522.976	0.291823
15	523.654	0.289077
15	524.332	0.285993
15	525.01	0.282547
15	525.688	0.27925
15	526.366	0.276147
15	527.043	0.27294
15	527.72	0.270875
15	528.397	0.26927
15	529.074	0.267126
15	529.75	0.265007
15	530.426	0.262738
15	531.102	0.260017
15	531.778	0.257297
15	532.454	0.254577
15	533.129	0.251856
15	533.804	0.249136
15	534.479	0.246416
15	535.153	0.243429
15	535.827	0.240709
15	536.501	0.238047
15	537.175	0.235269
15	537.849	0.232743
15	538.522	0.230103
15	539.195	0.226859
15	539.868	0.22359
15	540.54	0.220195
15	541.213	0.216838
15	541.885	0.213993
15	542.556	0.211206
15	543.228	0.208521
15	543.899	0.206121
15	544.57	0.202663
15	545.241	0.199652
15	545.911	0.197785
15	546.581	0.19544
15	547.251	0.193555
15	547.921	0.192423
15	548.59	0.190649
15	549.259	0.187589
15	549.928	0.185138
15	550.596	0.181336
15	551.264	0.179369
15	551.932	0.177396
15	552.6	0.175811
15	553.267	0.174744
15	553.934	0.174691
15	554.601	0.172516
15	555.268	0.17062
15	555.934	0.168971
15	556.6	0.166467
15	557.265	0.164063
15	557.931	0.162127
15	558.596	0.160164
15	559.26	0.158595
15	559.925	0.156357
15	560.589	0.154243
15	561.253	0.152294
15	561.916	0.150058
15	562.58	0.147401
15	563.242	0.146412
15	563.905	0.144587
15	564.567	0.142005
15	565.229	0.140219
15	565.891	0.139031
15	566.552	0.137007
15	567.213	0.135334
15	567.874	0.134052
15	568.534	0.132368
15	569.194	0.130572
15	569.854	0.128523
15	570.514	0.128536
20	358.077	0.0751407
20	358.764	0.13389
20	359.451	0.217757
20	360.138	0.288161
20	360.825	0.351999
20	361.513	0.401737
20	362.2	0.432407
20	362.888	0.447708
20	363.576	0.45595
20	364.264	0.4635
20	364.952	0.470101
20	365.64	0.477213
20	366.328	0.485285
20	367.017	0.494857
20	367.705	0.505006
20	368.394	0.517147
20	369.083	0.53216
20	369.772	0.549594
20	370.461	0.568169
20	371.15	0.587419
20	371.84	0.607016
20	372.529	0.626383
20	373.219	0.643108
20	373.908	0.65795
20	374.598	0.669502
20	375.288	0.678651
20	375.978	0.686961
20	376.668	0.693994
20	377.358	0.701965
20	378.049	0.710849
20	378.739	0.722527
20	379.43	0.73646
20	380.121	0.754391
20	380.811	0.772502
20	381.502	0.791277
20	382.193	0.807111
20	382.884	0.81818
20	383.575	0.824525
20	384.267	0.827332
20	384.958	0.828161
20	385.649	0.825745
20	386.341	0.821103
20	387.032	0.815564
20	387.724	0.80881
20	388.416	0.801116
20	389.108	0.794659
20	389.8	0.791151
20	390.492	0.789583
20	391.184	0.789265
20	391.876	0.791487
20	392.568	0.79586
20	393.261	0.800969
20	393.953	0.806324
20	394.645	0.814366
20	395.338	0.823853
20	396.03	0.834636
20	396.723	0.845267
20	397.416	0.858861
20	398.109	0.873807
20	398.801	0.888796
20	399.494	0.904302
20	400.187	0.921569
20	400.88	0.937014
20	401.573	0.950374
20	402.266	0.964471
20	402.96	0.976855
20	403.653	0.986365
20	404.346	0.993734
20	405.039	0.998515
20	405.733	0.999998
20	406.426	1
20	407.12	0.998925
20	407.813	0.996292
20	408.507	0.994868
20	409.2	0.992695
20	409.894	0.990397
20	410.587	0.98737
20	411.281	0.985411
20	411.975	0.981181
20	412.668	0.977419
20	413.362	0.972009
20	414.056	0.966877
20	414.75	0.96184
20	415.444	0.958585
20	416.137	0.953597
20	416.831	0.949647
20	417.525	0.945501
20	418.219	0.940099
20	418.913	0.934272
20	419.607	0.930482
20	420.301	0.928074
20	420.995	0.925664
20	421.689	0.924582
20	422.383	0.924519
20	423.077	0.923309
20	423.771	0.9216
20	424.465	0.921237
20	425.159	0.921043
20	425.853	0.91826
20	426.547	0.915235
20	427.241	0.912332
20	427.935	0.908761
20	428.628	0.903385
20	429.322	0.900252
20	430.016	0.897172
20	430.71	0.892241
20	431.404	0.886878
20	432.098	0.883471
20	432.792	0.877957
20	433.486	0.874005
20	434.18	0.871977
20	434.874	0.867971
20	435.568	0.862391
20	436.261	0.857842
20	436.955	0.852124
20	437.649	0.844542
20	438.343	0.83788
20	439.036	0.830778
20	439.73	0.823233
20	440.424	0.815297
20	441.117	0.808754
20	441.811	0.802492
20	442.504	0.797216
20	443.198	0.79268
20	443.891	0.787717
20	444.585	0.781611
20	445.278	0.776093
20	445.971	0.768962
20	446.665	0.761371
20	447.358	0.753871
20	448.051	0.746268
20	448.744	0.737996
20	449.437	0.731944
20	450.13	0.726273
20	450.823	0.721263
20	451.516	0.717551
20	452.209	0.715034
20	452.902	0.71102
20	453.595	0.70745
20	454.287	0.704077
20	454.98	0.697936
20	455.673	0.691782
20	456.365	0.686193
20	457.057	0.679514
20	457.75	0.67209
20	458.442	0.665766
20	459.134	0.658527
20	459.826	0.652043
20	460.518	0.646785
20	461.21	0.640803
20	461.902	0.635976
20	462.594	0.633036
20	463.286	0.628712
20	463.977	0.623707
20	464.669	0.621024
20	465.36	0.617742
20	466.052	0.613774
20	466.743	0.609582
20	467.434	0.606549
20	468.125	0.601266
20	468.816	0.597332
20	469.507	0.592621
20	470.198	0.589356
20	470.889	0.584436
20	471.58	0.580361
20	472.27	0.575273
20	472.96	0.569846
20	473.651	0.565411
20	474.341	0.56088
20	475.031	0.556114
20	475.721	0.551273
20	476.411	0.546558
20	477.101	0.539688
20	477.79	0.533739
20	478.48	0.527764
20	479.169	0.520623
20	479.858	0.514534
20	480.548	0.509302
20	481.237	0.50269
20	481.926	0.495907
20	482.614	0.490775
20	483.303	0.485271
20	483.992	0.480196
20	484.68	0.47558
20	485.368	0.471519
20	486.056	0.466785
20	486.744	0.46202
20	487.432	0.455852
20	488.12	0.450456
20	488.808	0.44414
20	489.495	0.4391
20	490.182	0.433898
20	490.87	0.429107
20	491.557	0.424874
20	492.243	0.422829
20	492.93	0.420346
20	493.617	0.418266
20	494.303	0.417012
20	494.989	0.415376
20	495.676	0.412934
20	496.362	0.410598
20	497.047	0.408585
20	497.733	0.406544
20	498.418	0.405096
20	499.104	0.403264
20	499.789	0.400803
20	500.474	0.39758
20	501.159	0.394223
20	501.843	0.390564
20	502.528	0.386639
20	503.212	0.382825
20	503.896	0.379392
20	504.58	0.376869
20	505.264	0.374627
20	505.948	0.372855
20	506.631	0.370616
20	507.314	0.368856
20	507.997	0.366368
20	508.68	0.363355
20	509.363	0.360919
20	510.046	0.358955
20	510.728	0.355614
20	511.41	0.35258
20	512.092	0.349488
20	512.774	0.345999
20	513.455	0.342779
20	514.137	0.340054
20	514.818	0.336386
20	515.499	0.332725
20	516.18	0.328867
20	516.86	0.324399
20	517.54	0.320801
20	518.221	0.317551
20	518.901	0.314246
20	519.58	0.310497
20	520.26	0.308014
20	520.939	0.304567
20	521.618	0.30073
20	522.297	0.298023
20	522.976	0.295993
20	523.654	0.293409
20	524.332	0.291005
20	525.01	0.289044
20	525.688	0.285735
20	526.366	0.282969
20	527.043	0.279361
20	527.72	0.276539
20	528.397	0.273913
20	529.074	0.271536
20	529.75	0.268457
20	530.426	0.266169
20	531.102	0.263326
20	531.778	0.260484
20	532.454	0.257641
20	533.129	0.254799
20	533.804	0.251957
20	534.479	0.249114
20	535.153	0.246738
20	535.827	0.243896
20	536.501	0.241268
20	537.175	0.239284
20	537.849	0.237517
20	538.522	0.234726
20	539.195	0.23218
20	539.868	0.229636
20	540.54	0.226332
20	541.213	0.222963
20	541.885	0.219737
20	542.556	0.216385
20	543.228	0.213226
20	543.899	0.209607
20	544.57	0.206518
20	545.241	0.203571
20	545.911	0.202094
20	546.581	0.199363
20	547.251	0.197799
20	547.921	0.195549
20	548.59	0.19334
20	549.259	0.19028
20	549.928	0.188134
20	550.596	0.185772
20	551.264	0.184083
20	551.932	0.182746
20	552.6	0.180914
20	553.267	0.179549
20	553.934	0.178228
20	554.601	0.175734
20	555.268	0.173208
20	555.934	0.171282
20	556.6	0.168929
20	557.265	0.166251
20	557.931	0.164467
20	558.596	0.162588
20	559.26	0.160252
20	559.925	0.15779
20	560.589	0.155452
20	561.253	0.153101
20	561.916	0.150892
20	562.58	0.148831
20	563.242	0.147305
20	563.905	0.145474
20	564.567	0.143507
20	565.229	0.141567
20	565.891	0.139904
20	566.552	0.138094
20	567.213	0.136441
20	567.874	0.134701
20	568.534	0.133168
20	569.194	0.131797
20	569.854	0.130164
20	570.514	0.129621
25	358.077	0.0784923
25	358.764	0.134644
25	359.451	0.218624
25	360.138	0.287117
25	360.825	0.350888
25	361.513	0.40035
25	362.2	0.429431
25	362.888	0.443465
25	363.576	0.451851
25	364.264	0.45725
25	364.952	0.461956
25	365.64	0.467956
25	366.328	0.47428
25	367.017	0.481393
25	367.705	0.49078
25	368.394	0.503099
25	369.083	0.517641
25	369.772	0.535408
25	370.461	0.556215
25	371.15	0.578147
25	371.84	0.599795
25	372.529	0.621792
25	373.219	0.641747
25	373.908	0.657966
25	374.598	0.67215
25	375.288	0.683754
25	375.978	0.694484
25	376.668	0.704349
25	377.358	0.715467
25	378.049	0.729271
25	378.739	0.745062
25	379.43	0.762415
25	380.121	0.783949
25	380.811	0.804689
25	381.502	0.823641
25	382.193	0.840509
25	382.884	0.85378
25	383.575	0.860995
25	384.267	0.864871
25	384.958	0.864216
25	385.649	0.85922
25	386.341	0.851603
25	387.032	0.842843
25	387.724	0.833125
25	388.416	0.823859
25	389.108	0.814988
25	389.8	0.80881
25	390.492	0.80428
25	391.184	0.803412
25	391.876	0.802923
25	392.568	0.806901
25	393.261	0.81054
25	393.953	0.815709
25	394.645	0.82227
25	395.338	0.831876
25	396.03	0.841003
25	396.723	0.852818
25	397.416	0.864547
25	398.109	0.877913
25	398.801	0.892612
25	399.494	0.908713
25	400.187	0.924958
25	400.88	0.941552
25	401.573	0.957077
25	402.266	0.969436
25	402.96	0.980879
25	403.653	0.989124
25	404.346	0.996236
25	405.039	0.998954
25	405.733	1
25	406.426	0.997824
25	407.12	0.995875
25	407.813	0.991626
25	408.507	0.986188
25	409.2	0.981143
25	409.894	0.976977
25	410.587	0.971889
25	411.281	0.966497
25	411.975	0.961159
25	412.668	0.955049
25	413.362	0.950035
25	414.056	0.943015
25	414.75	0.936598
25	415.444	0.93177
25	416.137	0.927649
25	416.831	0.92131
25	417.525	0.916291
25	418.219	0.910921
25	418.913	0.906156
25	419.607	0.901392
25	420.301	0.897993
25	420.995	0.895027
25	421.689	0.893652
25	422.383	0.892342
25	423.077	0.892379
25	423.771	0.891904
25	424.465	0.89215
25	425.159	0.891512
25	425.853	0.889746
25	426.547	0.885203
25	427.241	0.881559
25	427.935	0.876658
25	428.628	0.871364
25	429.322	0.866488
25	430.016	0.863119
25	430.71	0.858573
25	431.404	0.854103
25	432.098	0.849469
25	432.792	0.844954
25	433.486	0.840885
25	434.18	0.836811
25	434.874	0.832494
25	435.568	0.828807
25	436.261	0.823342
25	436.955	0.81685
25	437.649	0.809975
25	438.343	0.802387
25	439.036	0.792879
25	439.73	0.785381
25	440.424	0.778703
25	441.117	0.774011
25	441.811	0.769272
25	442.504	0.76514
25	443.198	0.760589
25	443.891	0.755617
25	444.585	0.749426
25	445.278	0.742447
25	445.971	0.735487
25	446.665	0.728322
25	447.358	0.720704
25	448.051	0.713281
25	448.744	0.708047
25	449.437	0.703165
25	450.13	0.700114
25	450.823	0.696273
25	451.516	0.69334
25	452.209	0.688634
25	452.902	0.684357
25	453.595	0.678512
25	454.287	0.67454
25	454.98	0.669131
25	455.673	0.66534
25	456.365	0.661198
25	457.057	0.654965
25	457.75	0.647986
25	458.442	0.640329
25	459.134	0.633343
25	459.826	0.626886
25	460.518	0.622598
25	461.21	0.619572
25	461.902	0.619723
25	462.594	0.615271
25	463.286	0.612193
25	463.977	0.60874
25	464.669	0.604998
25	465.36	0.599411
25	466.052	0.596876
25	466.743	0.592224
25	467.434	0.589043
25	468.125	0.584313
25	468.816	0.57994
25	469.507	0.577886
25	470.198	0.575481
25	470.889	0.571645
25	471.58	0.568645
25	472.27	0.563468
25	472.96	0.557469
25	473.651	0.553104
25	474.341	0.548028
25	475.031	0.543116
25	475.721	0.539203
25	476.411	0.535021
25	477.101	0.529414
25	477.79	0.524445
25	478.48	0.518338
25	479.169	0.51226
25	479.858	0.506333
25	480.548	0.500244
25	481.237	0.494944
25	481.926	0.488627
25	482.614	0.483468
25	483.303	0.478009
25	483.992	0.474369
25	484.68	0.468382
25	485.368	0.463896
25	486.056	0.458868
25	486.744	0.454036
25	487.432	0.447554
25	488.12	0.443036
25	488.808	0.43956
25	489.495	0.43561
25	490.182	0.430585
25	490.87	0.42585
25	491.557	0.421407
25	492.243	0.417124
25	492.93	0.412688
25	493.617	0.41007
25	494.303	0.407965
25	494.989	0.406039
25	495.676	0.404181
25	496.362	0.402781
25	497.047	0.400904
25	497.733	0.399443
25	498.418	0.397385
25	499.104	0.395067
25	499.789	0.3913
25	500.474	0.387378
25	501.159	0.383966
25	501.843	0.380664
25	502.528	0.376779
25	503.212	0.374591
25	503.896	0.372361
25	504.58	0.369612
25	505.264	0.367099
25	505.948	0.365195
25	506.631	0.362751
25	507.314	0.360338
25	507.997	0.358019
25	508.68	0.355355
25	509.363	0.352624
25	510.046	0.350954
25	510.728	0.348606
25	511.41	0.346152
25	512.092	0.343625
25	512.774	0.339711
25	513.455	0.335545
25	514.137	0.332455
25	514.818	0.329055
25	515.499	0.32542
25	516.18	0.321735
25	516.86	0.318281
25	517.54	0.31385
25	518.221	0.309987
25	518.901	0.30638
25	519.58	0.303478
25	520.26	0.300669
25	520.939	0.29808
25	521.618	0.295577
25	522.297	0.29348
25	522.976	0.291454
25	523.654	0.288098
25	524.332	0.285806
25	525.01	0.283321
25	525.688	0.279981
25	526.366	0.277372
25	527.043	0.274824
25	527.72	0.272183
25	528.397	0.269399
25	529.074	0.267171
25	529.75	0.264347
25	530.426	0.26219
25	531.102	0.259405
25	531.778	0.256621
25	532.454	0.253837
25	533.129	0.251052
25	533.804	0.248268
25	534.479	0.245484
25	535.153	0.242792
25	535.827	0.240008
25	536.501	0.237212
25	537.175	0.234376
25	537.849	0.231653
25	538.522	0.229291
25	539.195	0.226667
25	539.868	0.223825
25	540.54	0.221074
25	541.213	0.218328
25	541.885	0.214879
25	542.556	0.211974
25	543.228	0.209159
25	543.899	0.206011
25	544.57	0.203138
25	545.241	0.200571
25	545.911	0.19811
25	546.581	0.196147
25	547.251	0.194639
25	547.921	0.192311
25	548.59	0.190195
25	549.259	0.187404
25	549.928	0.185262
25	550.596	0.18211
25	551.264	0.180449
25	551.932	0.178695
25	552.6	0.177312
25	553.267	0.175398
25	553.934	0.174362
25	554.601	0.172242
25	555.268	0.16963
25	555.934	0.167378
25	556.6	0.164789
25	557.265	0.162031
25	557.931	0.159453
25	558.596	0.157432
25	559.26	0.155171
25	559.925	0.153282
25	560.589	0.151387
25	561.253	0.149732
25	561.916	0.147709
25	562.58	0.145823
25	563.242	0.143288
25	563.905	0.140878
25	564.567	0.138504
25	565.229	0.137112
25	565.891	0.135729
25	566.552	0.134281
25	567.213	0.133227
25	567.874	0.131659
25	568.534	0.129695
25	569.194	0.127824
25	569.854	0.126111
25	570.514	0.125253
30	358.077	0.0778665
30	358.764	0.137665
30	359.451	0.22592
30	360.138	0.298762
30	360.825	0.363914
30	361.513	0.412484
30	362.2	0.44037
30	362.888	0.455464
30	363.576	0.463331
30	364.264	0.467791
30	364.952	0.475024
30	365.64	0.482184
30	366.328	0.487762
30	367.017	0.494608
30	367.705	0.505198
30	368.394	0.516073
30	369.083	0.533395
30	369.772	0.553173
30	370.461	0.575461
30	371.15	0.599779
30	371.84	0.624828
30	372.529	0.647762
30	373.219	0.668783
30	373.908	0.687182
30	374.598	0.703244
30	375.288	0.716607
30	375.978	0.729236
30	376.668	0.74081
30	377.358	0.75479
30	378.049	0.770446
30	378.739	0.788236
30	379.43	0.808118
30	380.121	0.83163
30	380.811	0.852592
30	381.502	0.873372
30	382.193	0.890793
30	382.884	0.90315
30	383.575	0.909469
30	384.267	0.91263
30	384.958	0.91035
30	385.649	0.905466
30	386.341	0.897863
30	387.032	0.888723
30	387.724	0.878661
30	388.416	0.869647
30	389.108	0.861508
30	389.8	0.854938
30	390.492	0.850309
30	391.184	0.847376
30	391.876	0.846214
30	392.568	0.848431
30	393.261	0.850619
30	393.953	0.854291
30	394.645	0.858995
30	395.338	0.865689
30	396.03	0.872603
30	396.723	0.88064
30	397.416	0.891025
30	398.109	0.902098
30	398.801	0.915036
30	399.494	0.928858
30	400.187	0.94217
30	400.88	0.954363
30	401.573	0.966755
30	402.266	0.977111
30	402.96	0.984898
30	403.653	0.991657
30	404.346	0.99681
30	405.039	1
30	405.733	0.997656
30	406.426	0.995185
30	407.12	0.992153
30	407.813	0.98686
30	408.507	0.980263
30	409.2	0.975863
30	409.894	0.970058
30	410.587	0.964355
30	411.281	0.958338
30	411.975	0.95268
30	412.668	0.946643
30	413.362	0.940898
30	414.056	0.934167
30	414.75	0.927903
30	415.444	0.921864
30	416.137	0.916908
30	416.831	0.91157
30	417.525	0.908329
30	418.219	0.904995
30	418.913	0.902328
30	419.607	0.898405
30	420.301	0.896008
30	420.995	0.893671
30	421.689	0.892299
30	422.383	0.890934
30	423.077	0.889653
30	423.771	0.888482
30	424.465	0.887078
30	425.159	0.886884
30	425.853	0.886215
30	426.547	0.884616
30	427.241	0.881964
30	427.935	0.878524
30	428.628	0.872665
30	429.322	0.867771
30	430.016	0.863993
30	430.71	0.858961
30	431.404	0.853339
30	432.098	0.849208
30	432.792	0.843908
30	433.486	0.838418
30	434.18	0.834244
30	434.874	0.831464
30	435.568	0.826566
30	436.261	0.819697
30	436.955	0.813994
30	437.649	0.80868
30	438.343	0.802674
30	439.036	0.796473
30	439.73	0.789958
30	440.424	0.784105
30	441.117	0.777335
30	441.811	0.77074
30	442.504	0.765725
30	443.198	0.763069
30	443.891	0.759818
30	444.585	0.756503
30	445.278	0.751977
30	445.971	0.744607
30	446.665	0.737713
30	447.358	0.729286
30	448.051	0.721837
30	448.744	0.715647
30	449.437	0.711263
30	450.13	0.707201
[truncated: 2,976 more rows]
