# Supplementary material for: Motor Oil Classification Based on Time-Resolved Fluorescence
Source: PLoS One. 2014 Jul 2;9(7):e100555. doi: 10.1371/journal.pone.0100555 (PMC4079594; doi:10.1371/journal.pone.0100555)
Supplement: Data S1 — The time-resolved fluorescence data of motor oils. (Including Mobil 0W-40, Mobil 5W-30, (c) Mobil 5W-40, Mobil 20W-40, Shell 5W-40, Shell 15W-40, Castrol 5W-40, Prestone 5W-40, and GreatWall 10W-50). The wavelength range is 360 nm to 560 nm, and the time range is 75 ns with an excitation wavelength of 355 nm. The gate width of the ICCD is set to 5 ns. (ZIP) [file pone.0100555.s001.zip › DATA/Shell 5W-40.xls]

## Sheet: Sheet1
0	358.077	0.0343809
0	358.764	0.0493919
0	359.451	0.0689648
0	360.138	0.0876022
0	360.825	0.102042
0	361.513	0.116793
0	362.2	0.132906
0	362.888	0.146902
0	363.576	0.161764
0	364.264	0.173774
0	364.952	0.185339
0	365.64	0.19688
0	366.328	0.20968
0	367.017	0.220886
0	367.705	0.232945
0	368.394	0.242951
0	369.083	0.25448
0	369.772	0.264048
0	370.461	0.273971
0	371.15	0.283565
0	371.84	0.293556
0	372.529	0.303079
0	373.219	0.313643
0	373.908	0.322907
0	374.598	0.333278
0	375.288	0.342923
0	375.978	0.353872
0	376.668	0.364344
0	377.358	0.37568
0	378.049	0.388266
0	378.739	0.399826
0	379.43	0.411643
0	380.121	0.424173
0	380.811	0.437592
0	381.502	0.450749
0	382.193	0.463618
0	382.884	0.477567
0	383.575	0.491231
0	384.267	0.503286
0	384.958	0.516906
0	385.649	0.530376
0	386.341	0.543533
0	387.032	0.555214
0	387.724	0.567292
0	388.416	0.579285
0	389.108	0.591724
0	389.8	0.602977
0	390.492	0.615451
0	391.184	0.627583
0	391.876	0.639349
0	392.568	0.651829
0	393.261	0.663719
0	393.953	0.67753
0	394.645	0.690334
0	395.338	0.702885
0	396.03	0.717266
0	396.723	0.730367
0	397.416	0.744116
0	398.109	0.758594
0	398.801	0.772207
0	399.494	0.787551
0	400.187	0.800585
0	400.88	0.813939
0	401.573	0.827092
0	402.266	0.838428
0	402.96	0.849578
0	403.653	0.859745
0	404.346	0.869496
0	405.039	0.878893
0	405.733	0.888113
0	406.426	0.896156
0	407.12	0.905831
0	407.813	0.913131
0	408.507	0.921913
0	409.2	0.930892
0	409.894	0.938783
0	410.587	0.945999
0	411.281	0.954254
0	411.975	0.960922
0	412.668	0.967269
0	413.362	0.971876
0	414.056	0.977884
0	414.75	0.982537
0	415.444	0.986511
0	416.137	0.989474
0	416.831	0.993252
0	417.525	0.99475
0	418.219	0.995954
0	418.913	0.997895
0	419.607	0.998987
0	420.301	0.999478
0	420.995	1
0	421.689	0.999753
0	422.383	0.999677
0	423.077	0.998733
0	423.771	0.998926
0	424.465	0.998311
0	425.159	0.996706
0	425.853	0.995176
0	426.547	0.992482
0	427.241	0.988097
0	427.935	0.984072
0	428.628	0.980159
0	429.322	0.975631
0	430.016	0.970124
0	430.71	0.96557
0	431.404	0.96098
0	432.098	0.957349
0	432.792	0.954434
0	433.486	0.951668
0	434.18	0.948556
0	434.874	0.944652
0	435.568	0.9403
0	436.261	0.935699
0	436.955	0.930402
0	437.649	0.924832
0	438.343	0.917346
0	439.036	0.910238
0	439.73	0.902448
0	440.424	0.895839
0	441.117	0.889695
0	441.811	0.88431
0	442.504	0.878307
0	443.198	0.872613
0	443.891	0.86766
0	444.585	0.861507
0	445.278	0.85331
0	445.971	0.846014
0	446.665	0.837928
0	447.358	0.82958
0	448.051	0.819984
0	448.744	0.811339
0	449.437	0.802337
0	450.13	0.792983
0	450.823	0.784418
0	451.516	0.777766
0	452.209	0.771076
0	452.902	0.762917
0	453.595	0.754047
0	454.287	0.745558
0	454.98	0.736674
0	455.673	0.726726
0	456.365	0.716877
0	457.057	0.70747
0	457.75	0.696268
0	458.442	0.686059
0	459.134	0.675914
0	459.826	0.667493
0	460.518	0.660314
0	461.21	0.651926
0	461.902	0.644902
0	462.594	0.637751
0	463.286	0.630217
0	463.977	0.624072
0	464.669	0.617151
0	465.36	0.609122
0	466.052	0.601396
0	466.743	0.593177
0	467.434	0.585991
0	468.125	0.578469
0	468.816	0.571381
0	469.507	0.564629
0	470.198	0.557616
0	470.889	0.550718
0	471.58	0.54594
0	472.27	0.540221
0	472.96	0.533172
0	473.651	0.526964
0	474.341	0.520156
0	475.031	0.51246
0	475.721	0.505128
0	476.411	0.497855
0	477.101	0.490488
0	477.79	0.482711
0	478.48	0.474822
0	479.169	0.467735
0	479.858	0.460329
0	480.548	0.452599
0	481.237	0.447017
0	481.926	0.440742
0	482.614	0.434035
0	483.303	0.428087
0	483.992	0.422341
0	484.68	0.415938
0	485.368	0.409542
0	486.056	0.40349
0	486.744	0.397475
0	487.432	0.390687
0	488.12	0.384747
0	488.808	0.379536
0	489.495	0.374413
0	490.182	0.369218
0	490.87	0.365586
0	491.557	0.362243
0	492.243	0.358822
0	492.93	0.356299
0	493.617	0.352724
0	494.303	0.349865
0	494.989	0.347321
0	495.676	0.343812
0	496.362	0.340646
0	497.047	0.336819
0	497.733	0.333099
0	498.418	0.329146
0	499.104	0.325094
0	499.789	0.321682
0	500.474	0.317122
0	501.159	0.312349
0	501.843	0.307832
0	502.528	0.303597
0	503.212	0.299609
0	503.896	0.2955
0	504.58	0.291575
0	505.264	0.288014
0	505.948	0.284074
0	506.631	0.280493
0	507.314	0.276923
0	507.997	0.27415
0	508.68	0.270423
0	509.363	0.266345
0	510.046	0.261862
0	510.728	0.258142
0	511.41	0.254034
0	512.092	0.250097
0	512.774	0.246722
0	513.455	0.243024
0	514.137	0.238879
0	514.818	0.234766
0	515.499	0.230825
0	516.18	0.227602
0	516.86	0.223371
0	517.54	0.21965
0	518.221	0.215747
0	518.901	0.212083
0	519.58	0.208098
0	520.26	0.204782
0	520.939	0.201955
0	521.618	0.199202
0	522.297	0.195901
0	522.976	0.193175
0	523.654	0.190317
0	524.332	0.187507
0	525.01	0.184675
0	525.688	0.182528
0	526.366	0.180046
0	527.043	0.177563
0	527.72	0.175252
0	528.397	0.173297
0	529.074	0.171248
0	529.75	0.169141
0	530.426	0.167343
0	531.102	0.165174
0	531.778	0.163034
0	532.454	0.160551
0	533.129	0.158068
0	533.804	0.155691
0	534.479	0.153208
0	535.153	0.150939
0	535.827	0.148684
0	536.501	0.146589
0	537.175	0.144444
0	537.849	0.142634
0	538.522	0.140772
0	539.195	0.138713
0	539.868	0.13648
0	540.54	0.134796
0	541.213	0.132924
0	541.885	0.13079
0	542.556	0.12854
0	543.228	0.126712
0	543.899	0.124771
0	544.57	0.123226
0	545.241	0.121161
0	545.911	0.11952
0	546.581	0.117494
0	547.251	0.115497
0	547.921	0.113511
0	548.59	0.112187
0	549.259	0.111552
0	549.928	0.109664
0	550.596	0.107745
0	551.264	0.106691
0	551.932	0.1057
0	552.6	0.10448
0	553.267	0.103178
0	553.934	0.102312
0	554.601	0.101424
0	555.268	0.0993378
0	555.934	0.0982084
0	556.6	0.0969635
0	557.265	0.0957503
0	557.931	0.0940014
0	558.596	0.0929775
0	559.26	0.091888
0	559.925	0.0912648
0	560.589	0.0894397
0	561.253	0.0879723
0	561.916	0.0872472
0	562.58	0.0859412
0	563.242	0.0845152
0	563.905	0.0822616
0	564.567	0.0811706
0	565.229	0.0798238
0	565.891	0.0780983
0	566.552	0.0770941
0	567.213	0.0759209
0	567.874	0.0748306
0	568.534	0.0737085
0	569.194	0.0738792
0	569.854	0.0736665
0	570.514	0.0758349
5	358.077	0.0401907
5	358.764	0.0578771
5	359.451	0.0855649
5	360.138	0.109665
5	360.825	0.130072
5	361.513	0.150567
5	362.2	0.171277
5	362.888	0.19086
5	363.576	0.208229
5	364.264	0.223596
5	364.952	0.238438
5	365.64	0.25319
5	366.328	0.267226
5	367.017	0.280898
5	367.705	0.294068
5	368.394	0.306998
5	369.083	0.319159
5	369.772	0.331095
5	370.461	0.342486
5	371.15	0.353372
5	371.84	0.364023
5	372.529	0.374501
5	373.219	0.384771
5	373.908	0.394726
5	374.598	0.404602
5	375.288	0.414919
5	375.978	0.425463
5	376.668	0.436138
5	377.358	0.446946
5	378.049	0.45869
5	378.739	0.471249
5	379.43	0.484134
5	380.121	0.497276
5	380.811	0.510408
5	381.502	0.523991
5	382.193	0.537448
5	382.884	0.551896
5	383.575	0.566419
5	384.267	0.580432
5	384.958	0.593394
5	385.649	0.606769
5	386.341	0.619936
5	387.032	0.63301
5	387.724	0.645061
5	388.416	0.657522
5	389.108	0.66934
5	389.8	0.680964
5	390.492	0.692315
5	391.184	0.704458
5	391.876	0.7163
5	392.568	0.72885
5	393.261	0.740857
5	393.953	0.754043
5	394.645	0.766471
5	395.338	0.778314
5	396.03	0.790957
5	396.723	0.803929
5	397.416	0.817085
5	398.109	0.829299
5	398.801	0.841349
5	399.494	0.853175
5	400.187	0.863755
5	400.88	0.874626
5	401.573	0.885783
5	402.266	0.895173
5	402.96	0.903648
5	403.653	0.910913
5	404.346	0.918375
5	405.039	0.924846
5	405.733	0.931509
5	406.426	0.938069
5	407.12	0.944133
5	407.813	0.949763
5	408.507	0.955944
5	409.2	0.962084
5	409.894	0.967891
5	410.587	0.972921
5	411.281	0.977995
5	411.975	0.982541
5	412.668	0.986908
5	413.362	0.990136
5	414.056	0.992567
5	414.75	0.994936
5	415.444	0.996524
5	416.137	0.998122
5	416.831	0.999448
5	417.525	0.99991
5	418.219	1
5	418.913	0.999574
5	419.607	0.999639
5	420.301	0.999596
5	420.995	0.998606
5	421.689	0.997496
5	422.383	0.995802
5	423.077	0.99406
5	423.771	0.992594
5	424.465	0.990929
5	425.159	0.988816
5	425.853	0.985844
5	426.547	0.982595
5	427.241	0.979195
5	427.935	0.975391
5	428.628	0.971494
5	429.322	0.967508
5	430.016	0.963061
5	430.71	0.959021
5	431.404	0.955585
5	432.098	0.95275
5	432.792	0.950006
5	433.486	0.946639
5	434.18	0.943325
5	434.874	0.939652
5	435.568	0.935887
5	436.261	0.932236
5	436.955	0.927294
5	437.649	0.921621
5	438.343	0.914869
5	439.036	0.909014
5	439.73	0.903285
5	440.424	0.897496
5	441.117	0.891831
5	441.811	0.886327
5	442.504	0.880562
5	443.198	0.874812
5	443.891	0.868202
5	444.585	0.862047
5	445.278	0.854508
5	445.971	0.846707
5	446.665	0.837874
5	447.358	0.829588
5	448.051	0.820829
5	448.744	0.812092
5	449.437	0.803638
5	450.13	0.795769
5	450.823	0.78813
5	451.516	0.78042
5	452.209	0.772791
5	452.902	0.766022
5	453.595	0.758071
5	454.287	0.74967
5	454.98	0.740815
5	455.673	0.731143
5	456.365	0.721429
5	457.057	0.711288
5	457.75	0.701218
5	458.442	0.691109
5	459.134	0.681172
5	459.826	0.672024
5	460.518	0.663184
5	461.21	0.654787
5	461.902	0.647165
5	462.594	0.639818
5	463.286	0.632913
5	463.977	0.625867
5	464.669	0.618616
5	465.36	0.611735
5	466.052	0.604444
5	466.743	0.597534
5	467.434	0.589974
5	468.125	0.582903
5	468.816	0.576468
5	469.507	0.569299
5	470.198	0.56218
5	470.889	0.555543
5	471.58	0.548382
5	472.27	0.541391
5	472.96	0.534364
5	473.651	0.527761
5	474.341	0.520933
5	475.031	0.513338
5	475.721	0.505923
5	476.411	0.498138
5	477.101	0.491147
5	477.79	0.484136
5	478.48	0.476979
5	479.169	0.469647
5	479.858	0.462723
5	480.548	0.455456
5	481.237	0.448471
5	481.926	0.442162
5	482.614	0.436608
5	483.303	0.430357
5	483.992	0.42398
5	484.68	0.417293
5	485.368	0.411174
5	486.056	0.405003
5	486.744	0.399027
5	487.432	0.393059
5	488.12	0.386972
5	488.808	0.380942
5	489.495	0.374986
5	490.182	0.369445
5	490.87	0.36496
5	491.557	0.360351
5	492.243	0.355758
5	492.93	0.351483
5	493.617	0.347457
5	494.303	0.34372
5	494.989	0.340026
5	495.676	0.336445
5	496.362	0.333212
5	497.047	0.32933
5	497.733	0.325573
5	498.418	0.321594
5	499.104	0.317648
5	499.789	0.313424
5	500.474	0.309146
5	501.159	0.304919
5	501.843	0.30066
5	502.528	0.296016
5	503.212	0.291874
5	503.896	0.287676
5	504.58	0.283824
5	505.264	0.279872
5	505.948	0.276295
5	506.631	0.272497
5	507.314	0.268853
5	507.997	0.265334
5	508.68	0.261892
5	509.363	0.258245
5	510.046	0.254479
5	510.728	0.25062
5	511.41	0.246728
5	512.092	0.242909
5	512.774	0.239347
5	513.455	0.235564
5	514.137	0.231635
5	514.818	0.227766
5	515.499	0.223976
5	516.18	0.220234
5	516.86	0.21658
5	517.54	0.213112
5	518.221	0.209481
5	518.901	0.205955
5	519.58	0.202717
5	520.26	0.199637
5	520.939	0.196572
5	521.618	0.193811
5	522.297	0.191061
5	522.976	0.188471
5	523.654	0.185762
5	524.332	0.183278
5	525.01	0.180775
5	525.688	0.178248
5	526.366	0.176018
5	527.043	0.173933
5	527.72	0.171706
5	528.397	0.169634
5	529.074	0.167492
5	529.75	0.165626
5	530.426	0.163702
5	531.102	0.161745
5	531.778	0.159807
5	532.454	0.157722
5	533.129	0.155637
5	533.804	0.153253
5	534.479	0.151167
5	535.153	0.148915
5	535.827	0.146651
5	536.501	0.144497
5	537.175	0.142286
5	537.849	0.140065
5	538.522	0.137841
5	539.195	0.135529
5	539.868	0.133596
5	540.54	0.131241
5	541.213	0.129165
5	541.885	0.127183
5	542.556	0.124878
5	543.228	0.122874
5	543.899	0.12095
5	544.57	0.119113
5	545.241	0.117293
5	545.911	0.115621
5	546.581	0.114086
5	547.251	0.112375
5	547.921	0.110758
5	548.59	0.109532
5	549.259	0.108088
5	549.928	0.106613
5	550.596	0.105239
5	551.264	0.104029
5	551.932	0.102554
5	552.6	0.101329
5	553.267	0.100108
5	553.934	0.0988448
5	554.601	0.0974819
5	555.268	0.096174
5	555.934	0.0949422
5	556.6	0.0936926
5	557.265	0.0924266
5	557.931	0.0912951
5	558.596	0.0898103
5	559.26	0.0884328
5	559.925	0.0871692
5	560.589	0.0861108
5	561.253	0.0849975
5	561.916	0.0838265
5	562.58	0.0824567
5	563.242	0.081191
5	563.905	0.0800847
5	564.567	0.0793843
5	565.229	0.0784678
5	565.891	0.077501
5	566.552	0.076409
5	567.213	0.0753716
5	567.874	0.0745603
5	568.534	0.0739578
5	569.194	0.0727262
5	569.854	0.0720995
5	570.514	0.0719517
10	358.077	0.0388081
10	358.764	0.0581196
10	359.451	0.0856186
10	360.138	0.106849
10	360.825	0.124258
10	361.513	0.14244
10	362.2	0.160456
10	362.888	0.177327
10	363.576	0.191645
10	364.264	0.20343
10	364.952	0.215093
10	365.64	0.226426
10	366.328	0.237652
10	367.017	0.248638
10	367.705	0.259536
10	368.394	0.269099
10	369.083	0.277838
10	369.772	0.28701
10	370.461	0.295301
10	371.15	0.303458
10	371.84	0.312064
10	372.529	0.319652
10	373.219	0.327594
10	373.908	0.334754
10	374.598	0.343108
10	375.288	0.351116
10	375.978	0.359136
10	376.668	0.367714
10	377.358	0.376331
10	378.049	0.385368
10	378.739	0.394942
10	379.43	0.404449
10	380.121	0.414396
10	380.811	0.424469
10	381.502	0.43515
10	382.193	0.446106
10	382.884	0.457804
10	383.575	0.46958
10	384.267	0.480963
10	384.958	0.492256
10	385.649	0.503647
10	386.341	0.515028
10	387.032	0.525908
10	387.724	0.535954
10	388.416	0.546735
10	389.108	0.557042
10	389.8	0.567195
10	390.492	0.577782
10	391.184	0.588746
10	391.876	0.600187
10	392.568	0.611423
10	393.261	0.622389
10	393.953	0.635902
10	394.645	0.648673
10	395.338	0.661086
10	396.03	0.674331
10	396.723	0.688038
10	397.416	0.701687
10	398.109	0.715085
10	398.801	0.729091
10	399.494	0.744161
10	400.187	0.757167
10	400.88	0.770001
10	401.573	0.784071
10	402.266	0.796767
10	402.96	0.807988
10	403.653	0.818522
10	404.346	0.828658
10	405.039	0.838886
10	405.733	0.848132
10	406.426	0.857575
10	407.12	0.867137
10	407.813	0.875615
10	408.507	0.884657
10	409.2	0.894037
10	409.894	0.903619
10	410.587	0.913902
10	411.281	0.923396
10	411.975	0.931616
10	412.668	0.939326
10	413.362	0.94655
10	414.056	0.953776
10	414.75	0.960631
10	415.444	0.967077
10	416.137	0.972535
10	416.831	0.976645
10	417.525	0.979722
10	418.219	0.983561
10	418.913	0.987382
10	419.607	0.990331
10	420.301	0.992554
10	420.995	0.99385
10	421.689	0.99512
10	422.383	0.996437
10	423.077	0.997054
10	423.771	0.998843
10	424.465	1
10	425.159	0.999906
10	425.853	0.999151
10	426.547	0.998688
10	427.241	0.997891
10	427.935	0.996266
10	428.628	0.994301
10	429.322	0.992787
10	430.016	0.989575
10	430.71	0.986875
10	431.404	0.983917
10	432.098	0.982096
10	432.792	0.980008
10	433.486	0.977745
10	434.18	0.975464
10	434.874	0.972189
10	435.568	0.969118
10	436.261	0.966102
10	436.955	0.961913
10	437.649	0.958058
10	438.343	0.952701
10	439.036	0.947123
10	439.73	0.941478
10	440.424	0.935845
10	441.117	0.930601
10	441.811	0.925345
10	442.504	0.920798
10	443.198	0.915315
10	443.891	0.910189
10	444.585	0.903954
10	445.278	0.897697
10	445.971	0.890783
10	446.665	0.883974
10	447.358	0.877147
10	448.051	0.869013
10	448.744	0.861097
10	449.437	0.854039
10	450.13	0.847064
10	450.823	0.841318
10	451.516	0.835124
10	452.209	0.829457
10	452.902	0.823412
10	453.595	0.816447
10	454.287	0.809317
10	454.98	0.801186
10	455.673	0.792734
10	456.365	0.783531
10	457.057	0.773938
10	457.75	0.764244
10	458.442	0.754447
10	459.134	0.744733
10	459.826	0.736287
10	460.518	0.727449
10	461.21	0.719459
10	461.902	0.712373
10	462.594	0.705297
10	463.286	0.699481
10	463.977	0.692707
10	464.669	0.686066
10	465.36	0.680396
10	466.052	0.673697
10	466.743	0.667525
10	467.434	0.661557
10	468.125	0.65436
10	468.816	0.648129
10	469.507	0.640687
10	470.198	0.634198
10	470.889	0.628346
10	471.58	0.620836
10	472.27	0.613744
10	472.96	0.607638
10	473.651	0.600553
10	474.341	0.594388
10	475.031	0.587021
10	475.721	0.579681
10	476.411	0.572158
10	477.101	0.564559
10	477.79	0.557528
10	478.48	0.550591
10	479.169	0.542811
10	479.858	0.535529
10	480.548	0.528297
10	481.237	0.521213
10	481.926	0.514863
10	482.614	0.50847
10	483.303	0.501757
10	483.992	0.495323
10	484.68	0.488995
10	485.368	0.483068
10	486.056	0.476462
10	486.744	0.469555
10	487.432	0.463667
10	488.12	0.457293
10	488.808	0.451028
10	489.495	0.444331
10	490.182	0.437657
10	490.87	0.432102
10	491.557	0.426246
10	492.243	0.420942
10	492.93	0.416709
10	493.617	0.411655
10	494.303	0.40732
10	494.989	0.403263
10	495.676	0.399747
10	496.362	0.396729
10	497.047	0.393038
10	497.733	0.389301
10	498.418	0.385621
10	499.104	0.380961
10	499.789	0.376714
10	500.474	0.372169
10	501.159	0.367669
10	501.843	0.363091
10	502.528	0.357581
10	503.212	0.352516
10	503.896	0.348205
10	504.58	0.343696
10	505.264	0.339499
10	505.948	0.335093
10	506.631	0.330703
10	507.314	0.326381
10	507.997	0.322187
10	508.68	0.317899
10	509.363	0.313624
10	510.046	0.309131
10	510.728	0.304636
10	511.41	0.30016
10	512.092	0.29628
10	512.774	0.292312
10	513.455	0.28812
10	514.137	0.283952
10	514.818	0.27993
10	515.499	0.275763
10	516.18	0.271659
10	516.86	0.267484
10	517.54	0.263603
10	518.221	0.259299
10	518.901	0.255196
10	519.58	0.251266
10	520.26	0.247602
10	520.939	0.244319
10	521.618	0.241161
10	522.297	0.237751
10	522.976	0.234668
10	523.654	0.230965
10	524.332	0.228201
10	525.01	0.225346
10	525.688	0.222397
10	526.366	0.219718
10	527.043	0.217083
10	527.72	0.214267
10	528.397	0.211731
10	529.074	0.209221
10	529.75	0.207261
10	530.426	0.204582
10	531.102	0.20206
10	531.778	0.199768
10	532.454	0.197134
10	533.129	0.194499
10	533.804	0.191475
10	534.479	0.18884
10	535.153	0.186246
10	535.827	0.183325
10	536.501	0.180947
10	537.175	0.178435
10	537.849	0.17556
10	538.522	0.173128
10	539.195	0.170609
10	539.868	0.16824
10	540.54	0.16557
10	541.213	0.163036
10	541.885	0.160453
10	542.556	0.157668
10	543.228	0.155292
10	543.899	0.153109
10	544.57	0.150992
10	545.241	0.1487
10	545.911	0.146693
10	546.581	0.144617
10	547.251	0.142557
10	547.921	0.140661
10	548.59	0.138754
10	549.259	0.137175
10	549.928	0.135315
10	550.596	0.133353
10	551.264	0.131821
10	551.932	0.13038
10	552.6	0.128775
10	553.267	0.12691
10	553.934	0.125416
10	554.601	0.123938
10	555.268	0.121746
10	555.934	0.12025
10	556.6	0.118492
10	557.265	0.116539
10	557.931	0.114717
10	558.596	0.112937
10	559.26	0.111494
10	559.925	0.110013
10	560.589	0.108168
10	561.253	0.106583
10	561.916	0.104908
10	562.58	0.103416
10	563.242	0.101968
10	563.905	0.0999861
10	564.567	0.0989844
10	565.229	0.0974928
10	565.891	0.095875
10	566.552	0.0945164
10	567.213	0.0934332
10	567.874	0.0923766
10	568.534	0.0909116
10	569.194	0.0897301
10	569.854	0.0891904
10	570.514	0.0889157
15	358.077	0.0694475
15	358.764	0.0772525
15	359.451	0.0946551
15	360.138	0.10822
15	360.825	0.117487
15	361.513	0.126392
15	362.2	0.137096
15	362.888	0.145264
15	363.576	0.151525
15	364.264	0.157175
15	364.952	0.162211
15	365.64	0.166731
15	366.328	0.171038
15	367.017	0.175029
15	367.705	0.180186
15	368.394	0.182779
15	369.083	0.18676
15	369.772	0.190418
15	370.461	0.194231
15	371.15	0.197602
15	371.84	0.201278
15	372.529	0.206455
15	373.219	0.211656
15	373.908	0.216961
15	374.598	0.222321
15	375.288	0.227477
15	375.978	0.232558
15	376.668	0.236252
15	377.358	0.241752
15	378.049	0.24706
15	378.739	0.252759
15	379.43	0.257417
15	380.121	0.261721
15	380.811	0.267939
15	381.502	0.273643
15	382.193	0.279104
15	382.884	0.286283
15	383.575	0.293411
15	384.267	0.301492
15	384.958	0.307589
15	385.649	0.31565
15	386.341	0.323252
15	387.032	0.331286
15	387.724	0.338838
15	388.416	0.348171
15	389.108	0.358632
15	389.8	0.365288
15	390.492	0.373948
15	391.184	0.384933
15	391.876	0.394641
15	392.568	0.406646
15	393.261	0.42041
15	393.953	0.432715
15	394.645	0.445168
15	395.338	0.456732
15	396.03	0.472178
15	396.723	0.485515
15	397.416	0.50009
15	398.109	0.515796
15	398.801	0.530776
15	399.494	0.54375
15	400.187	0.558458
15	400.88	0.574253
15	401.573	0.589989
15	402.266	0.604983
15	402.96	0.619892
15	403.653	0.632442
15	404.346	0.646078
15	405.039	0.659058
15	405.733	0.672155
15	406.426	0.686018
15	407.12	0.699611
15	407.813	0.712585
15	408.507	0.725565
15	409.2	0.739629
15	409.894	0.753865
15	410.587	0.765023
15	411.281	0.777609
15	411.975	0.79025
15	412.668	0.802215
15	413.362	0.812864
15	414.056	0.823261
15	414.75	0.834423
15	415.444	0.844496
15	416.137	0.855067
15	416.831	0.86634
15	417.525	0.876115
15	418.219	0.885427
15	418.913	0.894617
15	419.607	0.903574
15	420.301	0.912051
15	420.995	0.91884
15	421.689	0.925933
15	422.383	0.932117
15	423.077	0.939572
15	423.771	0.945816
15	424.465	0.951063
15	425.159	0.956142
15	425.853	0.960573
15	426.547	0.963099
15	427.241	0.967927
15	427.935	0.970529
15	428.628	0.973261
15	429.322	0.973947
15	430.016	0.976478
15	430.71	0.980605
15	431.404	0.983084
15	432.098	0.986051
15	432.792	0.989288
15	433.486	0.990847
15	434.18	0.993876
15	434.874	0.995349
15	435.568	0.998577
15	436.261	1
15	436.955	0.997977
15	437.649	0.996165
15	438.343	0.994447
15	439.036	0.993887
15	439.73	0.993686
15	440.424	0.990675
15	441.117	0.987463
15	441.811	0.984937
15	442.504	0.982463
15	443.198	0.98048
15	443.891	0.979004
15	444.585	0.976126
15	445.278	0.97335
15	445.971	0.968274
15	446.665	0.96555
15	447.358	0.963553
15	448.051	0.957886
15	448.744	0.95237
15	449.437	0.948459
15	450.13	0.945889
15	450.823	0.941775
15	451.516	0.936361
15	452.209	0.9339
15	452.902	0.930284
15	453.595	0.925352
15	454.287	0.920276
15	454.98	0.915886
15	455.673	0.909486
15	456.365	0.901812
15	457.057	0.894927
15	457.75	0.888381
15	458.442	0.880558
15	459.134	0.87068
15	459.826	0.862596
15	460.518	0.853339
15	461.21	0.846092
15	461.902	0.839476
15	462.594	0.832888
15	463.286	0.828125
15	463.977	0.821949
15	464.669	0.814074
15	465.36	0.810192
15	466.052	0.804809
15	466.743	0.801751
15	467.434	0.796785
15	468.125	0.791929
15	468.816	0.786243
15	469.507	0.780143
15	470.198	0.776032
15	470.889	0.771955
15	471.58	0.766318
15	472.27	0.759861
15	472.96	0.75435
15	473.651	0.747194
15	474.341	0.739819
15	475.031	0.733112
15	475.721	0.725351
15	476.411	0.717979
15	477.101	0.70911
15	477.79	0.701178
15	478.48	0.693654
15	479.169	0.685111
15	479.858	0.677108
15	480.548	0.670056
15	481.237	0.662804
15	481.926	0.655844
15	482.614	0.647588
15	483.303	0.641907
15	483.992	0.635257
15	484.68	0.629381
15	485.368	0.622981
15	486.056	0.616998
15	486.744	0.610867
15	487.432	0.604587
15	488.12	0.598164
15	488.808	0.59223
15	489.495	0.586386
15	490.182	0.580296
15	490.87	0.575539
15	491.557	0.572067
15	492.243	0.566877
15	492.93	0.56151
15	493.617	0.557611
15	494.303	0.553569
15	494.989	0.548795
15	495.676	0.544236
15	496.362	0.540537
15	497.047	0.534185
15	497.733	0.527535
15	498.418	0.522425
15	499.104	0.517394
15	499.789	0.509531
15	500.474	0.503554
15	501.159	0.498148
15	501.843	0.491894
15	502.528	0.48428
15	503.212	0.479088
15	503.896	0.473973
15	504.58	0.468601
15	505.264	0.461775
15	505.948	0.458306
15	506.631	0.453435
15	507.314	0.447862
15	507.997	0.442823
15	508.68	0.435051
15	509.363	0.430126
15	510.046	0.424874
15	510.728	0.42015
15	511.41	0.416252
15	512.092	0.410503
15	512.774	0.404828
15	513.455	0.399251
15	514.137	0.393369
15	514.818	0.391577
15	515.499	0.3859
15	516.18	0.380289
15	516.86	0.37432
15	517.54	0.369103
15	518.221	0.364451
15	518.901	0.359375
15	519.58	0.353647
15	520.26	0.348919
15	520.939	0.343196
15	521.618	0.337174
15	522.297	0.333094
15	522.976	0.328289
15	523.654	0.324195
15	524.332	0.31905
15	525.01	0.31455
15	525.688	0.311104
15	526.366	0.307406
15	527.043	0.304285
15	527.72	0.301888
15	528.397	0.298024
15	529.074	0.294795
15	529.75	0.291012
15	530.426	0.287856
15	531.102	0.284985
15	531.778	0.282394
15	532.454	0.279272
15	533.129	0.276151
15	533.804	0.272109
15	534.479	0.268988
15	535.153	0.263772
15	535.827	0.260065
15	536.501	0.256744
15	537.175	0.252588
15	537.849	0.248184
15	538.522	0.243222
15	539.195	0.238696
15	539.868	0.234736
15	540.54	0.230315
15	541.213	0.227955
15	541.885	0.223756
15	542.556	0.219006
15	543.228	0.214705
15	543.899	0.210707
15	544.57	0.207418
15	545.241	0.204465
15	545.911	0.200884
15	546.581	0.197038
15	547.251	0.193618
15	547.921	0.190265
15	548.59	0.187641
15	549.259	0.184624
15	549.928	0.182559
15	550.596	0.179953
15	551.264	0.176971
15	551.932	0.174901
15	552.6	0.172661
15	553.267	0.170773
15	553.934	0.169
15	554.601	0.166754
15	555.268	0.164746
15	555.934	0.162377
15	556.6	0.159164
15	557.265	0.156068
15	557.931	0.153885
15	558.596	0.152148
15	559.26	0.148154
15	559.925	0.145097
15	560.589	0.142248
15	561.253	0.140022
15	561.916	0.136872
15	562.58	0.134345
15	563.242	0.133001
15	563.905	0.132449
15	564.567	0.129033
15	565.229	0.127642
15	565.891	0.12579
15	566.552	0.124323
15	567.213	0.122748
15	567.874	0.121641
15	568.534	0.121114
15	569.194	0.118034
15	569.854	0.118132
15	570.514	0.116079
20	358.077	0.0262778
20	358.764	0.0460518
20	359.451	0.0674391
20	360.138	0.0841847
20	360.825	0.0957147
20	361.513	0.107989
20	362.2	0.118837
20	362.888	0.127029
20	363.576	0.134325
20	364.264	0.138657
20	364.952	0.143057
20	365.64	0.146274
20	366.328	0.149811
20	367.017	0.153293
20	367.705	0.15753
20	368.394	0.161902
20	369.083	0.166262
20	369.772	0.170199
20	370.461	0.174449
20	371.15	0.178318
20	371.84	0.182575
20	372.529	0.18689
20	373.219	0.190596
20	373.908	0.194172
20	374.598	0.198177
20	375.288	0.202298
20	375.978	0.205541
20	376.668	0.209085
20	377.358	0.212925
20	378.049	0.217537
20	378.739	0.22153
20	379.43	0.226278
20	380.121	0.23139
20	380.811	0.236498
20	381.502	0.241467
20	382.193	0.24714
20	382.884	0.253692
20	383.575	0.258724
20	384.267	0.264619
20	384.958	0.270621
20	385.649	0.275857
20	386.341	0.28202
20	387.032	0.287385
20	387.724	0.292948
20	388.416	0.300172
20	389.108	0.306311
20	389.8	0.315397
20	390.492	0.323347
20	391.184	0.33354
20	391.876	0.344021
20	392.568	0.354794
20	393.261	0.36879
20	393.953	0.381909
20	394.645	0.393353
20	395.338	0.406451
20	396.03	0.419197
20	396.723	0.433148
20	397.416	0.446679
20	398.109	0.461082
20	398.801	0.475244
20	399.494	0.489066
20	400.187	0.502858
20	400.88	0.518384
20	401.573	0.533722
20	402.266	0.54752
20	402.96	0.56161
20	403.653	0.574342
20	404.346	0.587762
20	405.039	0.601026
20	405.733	0.612608
20	406.426	0.626522
20	407.12	0.639136
20	407.813	0.652137
20	408.507	0.666616
20	409.2	0.679737
20	409.894	0.694301
20	410.587	0.708292
20	411.281	0.721789
20	411.975	0.73568
20	412.668	0.748595
20	413.362	0.762176
20	414.056	0.774301
20	414.75	0.78537
20	415.444	0.79764
20	416.137	0.807833
20	416.831	0.818864
20	417.525	0.829874
20	418.219	0.839028
20	418.913	0.848229
20	419.607	0.856604
20	420.301	0.865531
20	420.995	0.875222
20	421.689	0.883952
20	422.383	0.893986
20	423.077	0.901734
20	423.771	0.909158
20	424.465	0.916783
20	425.159	0.924091
20	425.853	0.930914
20	426.547	0.93744
20	427.241	0.942379
20	427.935	0.945778
20	428.628	0.949152
20	429.322	0.952827
20	430.016	0.956287
20	430.71	0.960657
20	431.404	0.96464
20	432.098	0.969893
20	432.792	0.97446
20	433.486	0.979488
20	434.18	0.984575
20	434.874	0.988275
20	435.568	0.991534
20	436.261	0.995159
20	436.955	0.998071
20	437.649	1
20	438.343	0.998503
20	439.036	0.999826
20	439.73	0.999208
20	440.424	0.997888
20	441.117	0.997085
20	441.811	0.996809
20	442.504	0.996023
20	443.198	0.995608
20	443.891	0.994219
20	444.585	0.994031
20	445.278	0.99025
20	445.971	0.986827
20	446.665	0.985283
20	447.358	0.982669
20	448.051	0.979665
20	448.744	0.977106
20	449.437	0.974007
20	450.13	0.972026
20	450.823	0.970501
20	451.516	0.968918
20	452.209	0.968456
20	452.902	0.96563
20	453.595	0.963225
20	454.287	0.958634
20	454.98	0.953082
20	455.673	0.946208
20	456.365	0.939611
20	457.057	0.931766
20	457.75	0.92454
20	458.442	0.915983
20	459.134	0.907884
20	459.826	0.898983
20	460.518	0.89217
20	461.21	0.887046
20	461.902	0.881568
20	462.594	0.875899
20	463.286	0.871286
20	463.977	0.866534
20	464.669	0.861153
20	465.36	0.856107
20	466.052	0.852485
20	466.743	0.849328
20	467.434	0.842851
20	468.125	0.836766
20	468.816	0.832137
20	469.507	0.826559
20	470.198	0.820629
20	470.889	0.816707
20	471.58	0.812505
20	472.27	0.806642
20	472.96	0.800476
20	473.651	0.795278
20	474.341	0.789255
20	475.031	0.783174
20	475.721	0.776449
20	476.411	0.768857
20	477.101	0.761469
20	477.79	0.753586
20	478.48	0.746388
20	479.169	0.737652
20	479.858	0.730247
20	480.548	0.724127
20	481.237	0.716615
20	481.926	0.71061
20	482.614	0.704576
20	483.303	0.698181
20	483.992	0.691508
20	484.68	0.685622
20	485.368	0.679471
20	486.056	0.673679
20	486.744	0.66686
20	487.432	0.659375
20	488.12	0.651715
20	488.808	0.644496
20	489.495	0.636291
20	490.182	0.629592
20	490.87	0.622405
20	491.557	0.616605
20	492.243	0.609281
20	492.93	0.603994
20	493.617	0.599545
20	494.303	0.595501
20	494.989	0.591446
20	495.676	0.588086
20	496.362	0.58491
20	497.047	0.581917
20	497.733	0.579211
20	498.418	0.576223
20	499.104	0.571889
20	499.789	0.567904
20	500.474	0.563008
20	501.159	0.558025
20	501.843	0.552817
20	502.528	0.546864
20	503.212	0.541251
20	503.896	0.534833
20	504.58	0.529808
20	505.264	0.523784
20	505.948	0.517786
20	506.631	0.512343
20	507.314	0.507057
20	507.997	0.502411
20	508.68	0.499384
20	509.363	0.494054
20	510.046	0.489133
20	510.728	0.482863
20	511.41	0.477946
20	512.092	0.472299
20	512.774	0.46632
20	513.455	0.460341
20	514.137	0.453426
20	514.818	0.446211
20	515.499	0.440071
20	516.18	0.434382
20	516.86	0.429288
20	517.54	0.423577
20	518.221	0.417182
20	518.901	0.412304
20	519.58	0.407338
20	520.26	0.402548
20	520.939	0.397041
20	521.618	0.392505
20	522.297	0.387366
20	522.976	0.382435
20	523.654	0.377546
20	524.332	0.374607
20	525.01	0.370786
20	525.688	0.366831
20	526.366	0.363515
20	527.043	0.359993
20	527.72	0.356318
20	528.397	0.352789
20	529.074	0.349094
20	529.75	0.34617
20	530.426	0.342452
20	531.102	0.338611
20	531.778	0.335475
20	532.454	0.331953
20	533.129	0.328431
20	533.804	0.324966
20	534.479	0.321444
20	535.153	0.317895
20	535.827	0.314097
20	536.501	0.310503
20	537.175	0.306612
20	537.849	0.303106
20	538.522	0.299294
20	539.195	0.295331
20	539.868	0.29181
20	540.54	0.287444
20	541.213	0.283165
20	541.885	0.279473
20	542.556	0.274718
20	543.228	0.271124
20	543.899	0.267061
20	544.57	0.263664
20	545.241	0.260265
20	545.911	0.256093
20	546.581	0.252922
20	547.251	0.249538
20	547.921	0.245451
20	548.59	0.243347
20	549.259	0.24061
20	549.928	0.237547
20	550.596	0.234317
20	551.264	0.231865
20	551.932	0.230034
20	552.6	0.228254
20	553.267	0.225684
20	553.934	0.223861
20	554.601	0.221248
20	555.268	0.21828
20	555.934	0.216039
20	556.6	0.213556
20	557.265	0.210402
20	557.931	0.206948
20	558.596	0.203191
20	559.26	0.200654
20	559.925	0.197975
20	560.589	0.194989
20	561.253	0.192266
20	561.916	0.189531
20	562.58	0.186519
20	563.242	0.18376
20	563.905	0.183968
20	564.567	0.182093
20	565.229	0.179581
20	565.891	0.176607
20	566.552	0.174103
20	567.213	0.171845
20	567.874	0.169663
20	568.534	0.16853
20	569.194	0.162107
20	569.854	0.16136
20	570.514	0.161264
25	358.077	0.0396244
25	358.764	0.0580125
25	359.451	0.0850244
25	360.138	0.104071
25	360.825	0.115663
25	361.513	0.128918
25	362.2	0.14089
25	362.888	0.1505
25	363.576	0.156806
25	364.264	0.160207
25	364.952	0.162805
25	365.64	0.165764
25	366.328	0.168901
25	367.017	0.172946
25	367.705	0.17704
25	368.394	0.181501
25	369.083	0.185849
25	369.772	0.190248
25	370.461	0.195449
25	371.15	0.200824
25	371.84	0.207083
25	372.529	0.211094
25	373.219	0.216463
25	373.908	0.221118
25	374.598	0.225468
25	375.288	0.23026
25	375.978	0.234499
25	376.668	0.23813
25	377.358	0.241953
25	378.049	0.244708
25	378.739	0.249584
25	379.43	0.253506
25	380.121	0.257738
25	380.811	0.26237
25	381.502	0.26693
25	382.193	0.271514
25	382.884	0.276307
25	383.575	0.28118
25	384.267	0.285975
25	384.958	0.290381
25	385.649	0.294564
25	386.341	0.298348
25	387.032	0.302665
25	387.724	0.306958
25	388.416	0.312117
25	389.108	0.318116
25	389.8	0.323355
25	390.492	0.330043
25	391.184	0.337619
25	391.876	0.346626
25	392.568	0.355944
25	393.261	0.363609
25	393.953	0.373712
25	394.645	0.385067
25	395.338	0.396155
25	396.03	0.408106
25	396.723	0.420876
25	397.416	0.434222
25	398.109	0.446771
25	398.801	0.461354
25	399.494	0.47784
25	400.187	0.493934
25	400.88	0.50912
25	401.573	0.524313
25	402.266	0.538629
25	402.96	0.5524
25	403.653	0.565619
25	404.346	0.579341
25	405.039	0.590814
25	405.733	0.602814
25	406.426	0.61366
25	407.12	0.624963
25	407.813	0.636492
25	408.507	0.649055
25	409.2	0.661812
25	409.894	0.674164
25	410.587	0.686376
25	411.281	0.699796
25	411.975	0.712128
25	412.668	0.7235
25	413.362	0.734137
25	414.056	0.744843
25	414.75	0.755486
25	415.444	0.765773
25	416.137	0.776613
25	416.831	0.786831
25	417.525	0.797261
25	418.219	0.807298
25	418.913	0.817277
25	419.607	0.828649
25	420.301	0.84004
25	420.995	0.85005
25	421.689	0.858836
25	422.383	0.867012
25	423.077	0.875072
25	423.771	0.883795
25	424.465	0.890976
25	425.159	0.898505
25	425.853	0.904656
25	426.547	0.910005
25	427.241	0.916792
25	427.935	0.923402
25	428.628	0.929718
25	429.322	0.936955
25	430.016	0.940714
25	430.71	0.946998
25	431.404	0.952915
25	432.098	0.959486
25	432.792	0.9671
25	433.486	0.972916
25	434.18	0.978229
25	434.874	0.982225
25	435.568	0.985142
25	436.261	0.989734
25	436.955	0.992951
25	437.649	0.995277
25	438.343	0.996107
25	439.036	0.995212
25	439.73	0.995651
25	440.424	0.996942
25	441.117	0.997098
25	441.811	0.997947
25	442.504	0.998529
25	443.198	0.999143
25	443.891	0.999428
25	444.585	1
25	445.278	0.999823
25	445.971	0.997247
25	446.665	0.994654
25	447.358	0.994475
25	448.051	0.991302
25	448.744	0.986775
25	449.437	0.982624
25	450.13	0.979969
25	450.823	0.976544
25	451.516	0.973838
25	452.209	0.97251
25	452.902	0.969645
25	453.595	0.966223
25	454.287	0.964222
25	454.98	0.961458
25	455.673	0.957415
25	456.365	0.952137
25	457.057	0.946861
25	457.75	0.940397
25	458.442	0.934064
25	459.134	0.928862
25	459.826	0.921824
25	460.518	0.916277
25	461.21	0.911925
25	461.902	0.908656
25	462.594	0.905068
25	463.286	0.901503
25	463.977	0.898357
25	464.669	0.894946
25	465.36	0.890841
25	466.052	0.889423
25	466.743	0.885134
25	467.434	0.878884
25	468.125	0.873988
25	468.816	0.869552
25	469.507	0.864722
25	470.198	0.859942
25	470.889	0.855546
25	471.58	0.851153
25	472.27	0.845595
25	472.96	0.841314
25	473.651	0.837936
25	474.341	0.831546
25	475.031	0.824634
25	475.721	0.818356
25	476.411	0.811558
25	477.101	0.805642
25	477.79	0.798971
25	478.48	0.791664
25	479.169	0.784359
25	479.858	0.777846
25	480.548	0.770476
25	481.237	0.76358
25	481.926	0.75671
25	482.614	0.750442
25	483.303	0.74364
25	483.992	0.736511
25	484.68	0.729534
25	485.368	0.722999
25	486.056	0.715789
25	486.744	0.710245
25	487.432	0.704813
25	488.12	0.697962
25	488.808	0.692128
25	489.495	0.685786
25	490.182	0.680488
25	490.87	0.676373
25	491.557	0.671357
25	492.243	0.668294
25	492.93	0.664269
25	493.617	0.660432
25	494.303	0.658272
25	494.989	0.654879
25	495.676	0.651541
25	496.362	0.64803
25	497.047	0.644722
25	497.733	0.641511
25	498.418	0.636772
25	499.104	0.633177
25	499.789	0.628818
25	500.474	0.62416
25	501.159	0.619516
25	501.843	0.613705
25	502.528	0.607452
25	503.212	0.601418
25	503.896	0.595564
25	504.58	0.590224
25	505.264	0.583995
25	505.948	0.578724
25	506.631	0.573075
25	507.314	0.56701
25	507.997	0.562656
25	508.68	0.557746
25	509.363	0.551236
25	510.046	0.544249
25	510.728	0.538392
25	511.41	0.532641
25	512.092	0.526785
25	512.774	0.520918
25	513.455	0.515981
25	514.137	0.509813
25	514.818	0.503987
25	515.499	0.498684
25	516.18	0.493435
25	516.86	0.48733
25	517.54	0.481739
25	518.221	0.474723
25	518.901	0.469154
25	519.58	0.463393
25	520.26	0.458616
25	520.939	0.453541
25	521.618	0.448777
25	522.297	0.44434
25	522.976	0.44078
25	523.654	0.436687
25	524.332	0.433152
25	525.01	0.429409
25	525.688	0.425705
25	526.366	0.42076
25	527.043	0.416771
25	527.72	0.412382
25	528.397	0.40826
25	529.074	0.403496
25	529.75	0.399301
25	530.426	0.395411
25	531.102	0.390556
25	531.778	0.385924
25	532.454	0.381935
25	533.129	0.377945
25	533.804	0.374296
25	534.479	0.370306
25	535.153	0.366185
25	535.827	0.362386
25	536.501	0.358369
25	537.175	0.354191
25	537.849	0.35048
25	538.522	0.346631
25	539.195	0.34271
25	539.868	0.338149
25	540.54	0.333448
25	541.213	0.328871
25	541.885	0.324273
25	542.556	0.319525
25	543.228	0.316
25	543.899	0.311779
25	544.57	0.307505
25	545.241	0.302807
25	545.911	0.298973
25	546.581	0.295513
25	547.251	0.292339
25	547.921	0.288835
25	548.59	0.285604
25	549.259	0.28157
25	549.928	0.277913
25	550.596	0.27452
25	551.264	0.271918
25	551.932	0.268725
25	552.6	0.266236
25	553.267	0.263236
25	553.934	0.260346
25	554.601	0.257677
25	555.268	0.254783
25	555.934	0.25151
25	556.6	0.248707
25	557.265	0.245529
25	557.931	0.242214
25	558.596	0.238748
25	559.26	0.235434
25	559.925	0.232169
25	560.589	0.22857
25	561.253	0.225378
25	561.916	0.222536
25	562.58	0.219333
25	563.242	0.215446
25	563.905	0.211395
25	564.567	0.208471
25	565.229	0.206006
25	565.891	0.203777
25	566.552	0.200978
25	567.213	0.198183
25	567.874	0.195446
25	568.534	0.193331
25	569.194	0.192443
25	569.854	0.187596
25	570.514	0.186007
30	358.077	0.044571
30	358.764	0.0643267
30	359.451	0.0926834
30	360.138	0.113839
30	360.825	0.127045
30	361.513	0.142395
30	362.2	0.156032
30	362.888	0.165952
30	363.576	0.17335
30	364.264	0.177095
30	364.952	0.179862
30	365.64	0.183601
30	366.328	0.186765
30	367.017	0.190781
30	367.705	0.194624
30	368.394	0.198946
30	369.083	0.204077
30	369.772	0.209535
30	370.461	0.216315
30	371.15	0.222878
30	371.84	0.22921
30	372.529	0.234306
30	373.219	0.240302
30	373.908	0.245213
30	374.598	0.249422
30	375.288	0.25419
30	375.978	0.258061
30	376.668	0.261482
30	377.358	0.265605
30	378.049	0.271722
30	378.739	0.277784
30	379.43	0.282296
30	380.121	0.288183
30	380.811	0.293694
30	381.502	0.2978
30	382.193	0.301594
30	382.884	0.306081
30	383.575	0.310082
30	384.267	0.311305
30	384.958	0.313828
30	385.649	0.316638
30	386.341	0.318938
30	387.032	0.322096
30	387.724	0.326148
30	388.416	0.330994
30	389.108	0.335853
30	389.8	0.340819
30	390.492	0.346246
30	391.184	0.353309
30	391.876	0.359857
30	392.568	0.367325
30	393.261	0.374297
30	393.953	0.383889
30	394.645	0.394123
30	395.338	0.405092
30	396.03	0.415882
30	396.723	0.428425
30	397.416	0.442113
30	398.109	0.4562
30	398.801	0.469022
30	399.494	0.486341
30	400.187	0.501568
30	400.88	0.515183
30	401.573	0.527978
30	402.266	0.542166
30	402.96	0.555512
30	403.653	0.567446
30	404.346	0.579652
30	405.039	0.592369
30	405.733	0.601731
30	406.426	0.611094
30	407.12	0.623399
30	407.813	0.634951
30	408.507	0.646117
30	409.2	0.656847
30	409.894	0.668004
30	410.587	0.678883
30	411.281	0.691072
30	411.975	0.702562
30	412.668	0.714198
30	413.362	0.723996
30	414.056	0.736002
30	414.75	0.746493
30	415.444	0.757859
30	416.137	0.768796
30	416.831	0.779085
30	417.525	0.788216
30	418.219	0.797901
30	418.913	0.808588
30	419.607	0.819212
30	420.301	0.828509
30	420.995	0.838239
30	421.689	0.846904
30	422.383	0.855262
30	423.077	0.864607
30	423.771	0.874629
30	424.465	0.884198
30	425.159	0.891679
30	425.853	0.897404
30	426.547	0.90234
30	427.241	0.908338
30	427.935	0.914014
30	428.628	0.91829
30	429.322	0.924307
30	430.016	0.928787
30	430.71	0.934456
30	431.404	0.939937
30	432.098	0.946126
30	432.792	0.955232
30	433.486	0.962635
30	434.18	0.96782
30	434.874	0.97409
30	435.568	0.976577
30	436.261	0.980353
30	436.955	0.981928
30	437.649	0.983741
30	438.343	0.984763
30	439.036	0.986791
30	439.73	0.986308
30	440.424	0.987514
30	441.117	0.98736
30	441.811	0.989558
30	442.504	0.992414
30	443.198	0.99601
30	443.891	0.998145
30	444.585	1
30	445.278	0.997569
30	445.971	0.995704
30	446.665	0.993665
30	447.358	0.992706
30	448.051	0.989304
30	448.744	0.985997
30	449.437	0.982666
30	450.13	0.980714
[truncated: 2,976 more rows]
